# Supplementary material for: Bis(methyl xanthato)-κS;κ2 S:S′-(triphenyl­phosphane-κP)palladium(II)
Source: Acta Crystallogr Sect E Struct Rep Online. 2011 Oct 12;67(Pt 11):m1518. doi: 10.1107/S1600536811040487 (PMC3246946; doi:10.1107/S1600536811040487)
Supplement: Supplementary file 2 [file e-67-m1518-Isup2.hkl]

# 
# h,k,l, Fc-squared, Fo-squared, sigma(Fo-squared) and status flag 
# 
data_I
_shelx_title ' 298MMD10 in P-1' 
_shelx_refln_list_code          4 
_shelx_F_calc_maximum      215.23 
_exptl_crystal_F_000       588.00 
_reflns_d_resolution_high  0.8281 
 
loop_ 
 _symmetry_equiv_pos_as_xyz 
 'x, y, z' 
 '-x, -y, -z' 
 
_cell_length_a     9.5595 
_cell_length_b     9.5883 
_cell_length_c    14.4661 
_cell_angle_alpha  73.619 
_cell_angle_beta   87.492 
_cell_angle_gamma  69.617 
 
_shelx_F_squared_multiplier     1.000 
 
loop_ 
 _refln_index_h 
 _refln_index_k 
 _refln_index_l 
 _refln_F_squared_calc 
 _refln_F_squared_meas 
 _refln_F_squared_sigma 
 _refln_observed_status 
   2   0   0     1314.44     1469.05     16.96 o 
   3   0   0        6.50        7.21      1.15 o 
   4   0   0      389.34      410.30      9.12 o 
   5   0   0      812.40      838.38     17.09 o 
   6   0   0       35.04       43.56      4.97 o 
   7   0   0       22.39       27.52      3.12 o 
   8   0   0       68.70       82.19      4.99 o 
   9   0   0      881.53      822.19     38.36 o 
  10   0   0      708.86      740.41     44.64 o 
 -10   1   0       84.96       83.39      8.08 o 
  -9   1   0      933.08      944.46     24.23 o 
  -8   1   0      916.63      885.57     20.47 o 
  -7   1   0      656.54      627.59     18.73 o 
  -6   1   0     1235.21     1248.57     38.19 o 
  -5   1   0      970.09      943.10     23.73 o 
  -4   1   0     1318.51     1329.08     31.81 o 
  -3   1   0       26.51       44.06      5.89 o 
  -2   1   0       69.00       51.25      2.04 o 
  -1   1   0      402.21      367.85      7.11 o 
   0   1   0     8266.38     7451.28    295.31 o 
   2   1   0    15042.13    12535.41    324.87 o 
   3   1   0      149.90      171.89      3.85 o 
   4   1   0     1080.09     1108.85     11.07 o 
   5   1   0      351.07      377.32      7.37 o 
   6   1   0      169.17      154.96      5.42 o 
   7   1   0       67.02       72.11      4.28 o 
   8   1   0       47.44       38.07      3.83 o 
   9   1   0      578.98      598.91     16.04 o 
  10   1   0      520.48      519.66     16.77 o 
  11   1   0      107.81      112.12     13.60 o 
  -9   2   0       48.46       39.85      5.91 o 
  -8   2   0     1060.22     1052.10     23.61 o 
  -7   2   0     1677.37     1682.14     27.67 o 
  -6   2   0      573.35      571.71     26.53 o 
  -5   2   0     1504.01     1543.24     48.64 o 
  -4   2   0     3550.56     3803.41    138.94 o 
  -3   2   0      173.17      202.59      5.35 o 
  -2   2   0      152.02      138.30      6.49 o 
  -1   2   0     1868.37     1944.43     14.97 o 
   0   2   0       25.65       41.02      1.88 o 
   1   2   0     2857.10     2940.85     55.03 o 
   2   2   0     5732.26     6170.60    106.29 o 
   3   2   0     4488.12     4582.26     36.61 o 
   4   2   0      225.43      231.31      5.11 o 
   5   2   0      904.38      903.93     13.57 o 
   6   2   0      467.42      415.54      8.53 o 
   7   2   0      112.14      103.25      9.61 o 
   8   2   0       30.49       20.64      3.12 o 
   9   2   0      159.15      158.50      8.21 o 
  10   2   0      679.96      766.56     61.24 o 
  11   2   0      255.48      275.60     19.76 o 
  -9   3   0        0.18       -0.01      2.70 o 
  -8   3   0       85.03       93.53     11.03 o 
  -7   3   0     1430.26     1390.24     36.39 o 
  -6   3   0     1655.57     1626.67     37.21 o 
  -5   3   0        9.86       13.49      3.80 o 
  -4   3   0      221.47      224.43      7.28 o 
  -3   3   0      255.26      229.61      6.07 o 
  -2   3   0      192.17      190.85      4.57 o 
  -1   3   0      549.70      616.59     17.21 o 
   0   3   0     1331.80     1521.21     11.67 o 
   1   3   0    12374.89    13303.55    419.07 o 
   2   3   0     3471.24     3688.44     72.70 o 
   3   3   0     4100.88     4224.62     84.79 o 
   4   3   0      147.97      118.34      3.85 o 
   5   3   0      119.56      103.69      4.07 o 
   6   3   0      209.37      207.41      6.23 o 
   7   3   0      215.99      217.75      6.92 o 
   8   3   0      555.43      563.99     14.42 o 
   9   3   0      132.14      118.04      6.06 o 
  10   3   0      274.28      279.30     20.40 o 
  11   3   0      437.75      477.70     42.86 o 
  -8   4   0      226.70      242.11     12.83 o 
  -7   4   0      424.91      401.94     15.58 o 
  -6   4   0     1885.67     1795.43     41.31 o 
  -5   4   0     1023.97      992.81     20.99 o 
  -4   4   0      471.51      421.52     12.80 o 
  -3   4   0       32.19       31.38      2.92 o 
  -2   4   0     1009.93      982.15     32.62 o 
  -1   4   0      176.14      145.04      4.51 o 
   0   4   0     1559.83     1600.66     13.85 o 
   1   4   0      760.85      805.59      9.51 o 
   2   4   0     3195.24     3198.54     52.81 o 
   3   4   0    13853.14    14691.24    332.33 o 
   4   4   0     4284.40     4349.48     61.11 o 
   5   4   0     2777.79     2883.44     28.26 o 
   6   4   0      955.15      941.25     12.94 o 
   7   4   0       33.72       31.02      3.34 o 
   8   4   0        9.38        5.03      3.69 o 
   9   4   0      378.96      360.91     18.29 o 
  10   4   0      249.19      228.27     11.29 o 
  11   4   0      103.67      106.33      8.64 o 
  -7   5   0      199.20      188.73     11.46 o 
  -6   5   0      855.63      863.06     22.30 o 
  -5   5   0      664.04      643.12     18.07 o 
  -4   5   0      998.29      965.78     20.69 o 
  -3   5   0      421.14      428.67     12.91 o 
  -2   5   0      111.74      108.93      4.50 o 
  -1   5   0     5008.93     5136.02     28.71 o 
   0   5   0      107.67      118.42      4.48 o 
   1   5   0       24.33       28.15      2.50 o 
   2   5   0       23.40       18.03      2.13 o 
   3   5   0     9363.66    10083.80    124.85 o 
   4   5   0    13479.78    13949.10    276.95 o 
   5   5   0     2321.66     2227.46     28.12 o 
   6   5   0      504.77      488.90     11.16 o 
   7   5   0      219.18      223.19      7.13 o 
   8   5   0       84.59       93.89      5.37 o 
   9   5   0        1.77        3.17      3.14 o 
  10   5   0        0.19        0.74      2.80 o 
  11   5   0        2.14        1.94      3.11 o 
  -6   6   0       26.78       24.76      5.41 o 
  -5   6   0     1188.79     1225.31     26.53 o 
  -4   6   0     1345.63     1335.61     25.93 o 
  -3   6   0      902.08      922.91     23.99 o 
  -2   6   0     1220.41     1180.37     40.16 o 
  -1   6   0     1958.48     2007.97     24.27 o 
   0   6   0     1127.87     1094.54     14.25 o 
   1   6   0      593.85      654.19     34.27 o 
   2   6   0      139.23      128.86      7.32 o 
   3   6   0      266.03      256.56      6.69 o 
   4   6   0     3712.46     3839.38     65.88 o 
   5   6   0     4181.13     4270.37    103.01 o 
   6   6   0      407.35      390.64      9.02 o 
   7   6   0       33.46       36.03      3.45 o 
   8   6   0      576.89      600.10     12.67 o 
   9   6   0      169.56      148.14      8.87 o 
  10   6   0       18.26       24.57      5.05 o 
  11   6   0       85.71       83.04      8.34 o 
  -5   7   0        0.39        4.04      5.36 o 
  -4   7   0      960.24      967.52     29.70 o 
  -3   7   0      627.69      650.34     18.35 o 
  -2   7   0      168.40      174.35      9.21 o 
  -1   7   0     1521.76     1555.07     22.25 o 
   0   7   0     2262.48     2291.77     23.93 o 
   1   7   0       47.24       54.57      4.00 o 
   2   7   0        7.91        7.13      2.29 o 
   3   7   0       25.36       21.15      3.35 o 
   4   7   0        4.79       13.02      5.90 o 
   5   7   0      246.60      243.64      7.26 o 
   6   7   0      762.26      807.52     17.04 o 
   7   7   0       51.34       69.59      6.97 o 
   8   7   0       50.29       60.81      5.95 o 
   9   7   0      342.94      346.24     20.86 o 
  10   7   0       26.41       28.93      8.65 o 
  -4   8   0       81.26       76.16      7.94 o 
  -3   8   0     1193.97     1146.29     25.92 o 
  -2   8   0      418.55      382.24     16.99 o 
  -1   8   0        6.67        3.26      2.87 o 
   0   8   0      293.96      297.03      8.98 o 
   1   8   0       18.62       34.40      3.90 o 
   2   8   0       67.26       56.52      8.54 o 
   3   8   0       21.57       23.51      4.34 o 
   4   8   0        5.18        6.28      3.40 o 
   5   8   0      289.41      272.72     11.17 o 
   6   8   0     1304.21     1286.97     51.35 o 
   7   8   0      990.53     1077.41     27.20 o 
   8   8   0      219.90      238.87     17.49 o 
   9   8   0      122.49      115.33     13.52 o 
  10   8   0       12.34       19.00      8.01 o 
  -3   9   0      472.91      477.15     18.21 o 
  -2   9   0      687.26      719.59     31.84 o 
  -1   9   0      115.94      127.91     13.56 o 
   0   9   0       89.52       69.28      9.90 o 
   1   9   0       16.21       22.21      4.70 o 
   2   9   0      460.01      441.41     14.69 o 
   3   9   0       46.83       37.57      5.28 o 
   4   9   0      309.46      291.15     12.25 o 
   5   9   0        7.10        8.51      3.50 o 
   6   9   0      890.09      927.55     21.92 o 
   7   9   0     1212.85     1231.54     59.23 o 
   8   9   0      900.30      907.10     34.42 o 
   9   9   0      552.84      545.69     28.01 o 
  -1  10   0      409.31      371.91     23.96 o 
   0  10   0      355.32      400.50     23.96 o 
   1  10   0      199.59      198.88     16.59 o 
   2  10   0      740.43      758.28     20.47 o 
   3  10   0      816.36      827.77     21.48 o 
   4  10   0       16.36       14.69      6.53 o 
   5  10   0        3.24        4.13      3.30 o 
   6  10   0       23.40       39.61      5.81 o 
   7  10   0      518.72      532.45     18.08 o 
   8  10   0      742.20      735.80     32.63 o 
   3  11   0      653.48      704.81     21.17 o 
   4  11   0      357.32      378.10     15.94 o 
   5  11   0       57.26       60.02      6.85 o 
  -7 -10   1       13.38       12.83      4.33 o 
  -6 -10   1      178.48      179.57     10.78 o 
  -5 -10   1      523.20      557.20     20.88 o 
  -4 -10   1      886.85      930.13     23.57 o 
  -3 -10   1     2113.72     2258.34     73.68 o 
  -2 -10   1      935.57     1035.81     24.52 o 
  -1 -10   1       11.70       12.12      6.19 o 
   0 -10   1        6.73        9.25      6.35 o 
  -9  -9   1      124.45      125.95     14.43 o 
  -8  -9   1      165.80      197.12     19.31 o 
  -7  -9   1      102.67       98.24     13.01 o 
  -6  -9   1       44.81       52.71      8.59 o 
  -5  -9   1      509.78      484.72     17.86 o 
  -4  -9   1      558.85      590.11     26.37 o 
  -3  -9   1      565.07      566.24     17.10 o 
  -2  -9   1     1641.74     1769.83     95.71 o 
  -1  -9   1      911.67      900.99     21.23 o 
   0  -9   1        0.47       -4.91      4.91 o 
   1  -9   1       16.90       23.38      7.63 o 
   2  -9   1      125.65      125.87     14.24 o 
 -10  -8   1      433.41      380.89     24.98 o 
  -9  -8   1      518.94      514.95     26.46 o 
  -8  -8   1      296.34      302.99     12.91 o 
  -7  -8   1      377.63      345.68     13.40 o 
  -6  -8   1      115.04      106.48      7.84 o 
  -5  -8   1        0.48        1.02      2.54 o 
  -4  -8   1      198.73      183.35      9.54 o 
  -3  -8   1      758.15      741.26     18.30 o 
  -2  -8   1     1154.34     1151.70     39.52 o 
  -1  -8   1      487.61      487.33     14.67 o 
   0  -8   1      636.25      679.53     17.13 o 
   1  -8   1       82.37       77.44      7.39 o 
   2  -8   1        9.04        8.46      3.53 o 
   3  -8   1      227.97      216.42     11.60 o 
   4  -8   1        1.78        1.84      3.27 o 
 -10  -7   1      401.23      428.04     24.34 o 
  -9  -7   1     1076.69     1082.85     36.44 o 
  -8  -7   1       87.85       96.34      7.36 o 
  -7  -7   1       71.08       67.35      6.10 o 
  -6  -7   1      284.16      279.15     11.18 o 
  -5  -7   1        3.74        4.74      2.70 o 
  -4  -7   1      540.25      505.52     28.11 o 
  -3  -7   1       24.35       17.01      3.71 o 
  -2  -7   1       38.16       42.67      4.68 o 
  -1  -7   1      228.85      229.19      7.32 o 
   0  -7   1      387.37      395.07      9.59 o 
   1  -7   1      723.44      753.03     13.48 o 
   2  -7   1      269.49      274.18     11.41 o 
   3  -7   1       46.35       47.37      5.66 o 
   4  -7   1        5.93        3.91      3.50 o 
   5  -7   1      268.00      276.33     13.70 o 
 -11  -6   1       42.01       49.63      9.48 o 
 -10  -6   1      231.54      262.33     18.48 o 
  -9  -6   1      707.59      715.55     18.24 o 
  -8  -6   1      529.50      526.29     15.48 o 
  -7  -6   1        1.74        2.11      1.86 o 
  -6  -6   1        0.19        0.27      1.56 o 
  -5  -6   1       14.49       11.97      2.27 o 
  -4  -6   1       16.23       21.05      3.17 o 
  -3  -6   1      794.49      815.66     16.92 o 
  -2  -6   1      534.23      531.69     16.35 o 
  -1  -6   1      684.87      680.15     12.40 o 
   0  -6   1     6225.29     6422.35     85.83 o 
   1  -6   1     2337.29     2432.76     22.16 o 
   2  -6   1       54.13       59.68      4.21 o 
   3  -6   1      505.84      495.33     14.99 o 
   4  -6   1       29.43       28.39      5.07 o 
   5  -6   1      211.94      202.69     11.31 o 
   6  -6   1      248.74      240.58     12.93 o 
 -11  -5   1      178.50      195.57     20.06 o 
 -10  -5   1      175.46      176.69      9.97 o 
  -9  -5   1      225.32      253.83      8.80 o 
  -8  -5   1      775.79      833.52     16.85 o 
  -7  -5   1      509.79      493.63     10.51 o 
  -6  -5   1      442.68      433.11      9.19 o 
  -5  -5   1      233.67      233.42      8.08 o 
  -4  -5   1     2446.30     2525.59     27.57 o 
  -3  -5   1      518.05      524.26     16.30 o 
  -2  -5   1      920.45      959.21     11.31 o 
  -1  -5   1     4263.67     4544.08     69.49 o 
   0  -5   1     7519.85     8006.13    134.05 o 
   1  -5   1    11819.36    12173.72    171.57 o 
   2  -5   1     1748.74     1740.03     31.54 o 
   3  -5   1      125.20      115.09      5.07 o 
   4  -5   1       10.80       14.56      3.77 o 
   5  -5   1       20.00       22.91      4.63 o 
   6  -5   1        5.20        6.83      3.84 o 
   7  -5   1        5.82        6.88      4.08 o 
 -11  -4   1       94.97       99.03      8.28 o 
 -10  -4   1       89.80      102.83      7.82 o 
  -9  -4   1      251.51      240.09     10.69 o 
  -8  -4   1     1964.97     1990.37     32.71 o 
  -7  -4   1     1570.77     1545.48     20.99 o 
  -6  -4   1      991.36      954.02     13.20 o 
  -5  -4   1     4604.28     4895.03    107.85 o 
  -4  -4   1     3615.86     3566.21     79.66 o 
  -3  -4   1      598.36      565.40     11.29 o 
  -2  -4   1        1.22       24.38     19.20 o 
  -1  -4   1     1203.85     1148.28     24.48 o 
   0  -4   1      251.32      199.82      5.10 o 
   1  -4   1     4663.61     4767.67     55.61 o 
   2  -4   1     8363.08     8677.65     90.00 o 
   3  -4   1     2015.37     2041.46     54.17 o 
   4  -4   1      282.52      289.15      7.39 o 
   5  -4   1      525.54      471.34     14.58 o 
   6  -4   1      466.90      451.67     15.30 o 
   7  -4   1        4.38        2.79      3.93 o 
   8  -4   1       45.83       48.64      6.61 o 
 -11  -3   1      292.73      306.37     16.30 o 
 -10  -3   1      170.91      173.68      7.83 o 
  -9  -3   1       17.64       28.19      3.76 o 
  -8  -3   1       92.84       92.78      5.27 o 
  -7  -3   1     1786.09     1672.38     46.01 o 
  -6  -3   1     4605.46     4495.19     28.35 o 
  -5  -3   1     2781.12     2769.64     30.89 o 
  -4  -3   1     1625.75     1587.87     28.68 o 
  -3  -3   1     8249.13     8647.96    224.02 o 
  -2  -3   1      198.96      205.30     10.07 o 
  -1  -3   1       20.75       27.60      1.79 o 
   0  -3   1      782.93      793.14      8.63 o 
   1  -3   1      659.95      662.38     39.42 o 
   2  -3   1      166.34      156.12      4.67 o 
   3  -3   1     2022.16     2097.64     40.26 o 
   4  -3   1     2632.49     2752.10     76.18 o 
   5  -3   1       16.87       19.00      2.79 o 
   6  -3   1      434.22      423.02     14.42 o 
   7  -3   1      127.21      129.54      8.67 o 
   8  -3   1       24.35       26.44      5.35 o 
   9  -3   1        3.93        6.80      4.83 o 
 -11  -2   1      271.29      251.50     18.82 o 
 -10  -2   1      703.98      702.12     22.75 o 
  -9  -2   1       86.63       96.96      5.65 o 
  -8  -2   1      248.01      247.61      8.05 o 
  -7  -2   1      464.54      462.67      9.92 o 
  -6  -2   1     3336.82     3300.02     24.05 o 
  -5  -2   1     6715.39     6777.81     31.78 o 
  -4  -2   1      153.68      188.18      4.74 o 
  -3  -2   1        7.54       14.66      7.52 o 
  -2  -2   1      293.63      275.80      4.22 o 
  -1  -2   1     1406.29     1490.25     14.96 o 
   0  -2   1       22.24       20.43      1.50 o 
   1  -2   1       19.93       26.45      2.31 o 
   2  -2   1      689.17      685.16     17.10 o 
   3  -2   1     2104.48     2062.80     56.69 o 
   4  -2   1     2265.90     2346.01     51.26 o 
   5  -2   1     1558.47     1639.95     76.04 o 
   6  -2   1      214.85      211.42      9.11 o 
   7  -2   1       53.54       62.47      6.36 o 
   8  -2   1        8.96        9.20      3.90 o 
   9  -2   1       85.78       82.38      7.65 o 
 -11  -1   1      136.28      150.92     15.41 o 
 -10  -1   1      275.64      275.14     12.52 o 
  -9  -1   1      190.51      167.36      7.35 o 
  -8  -1   1       26.54       28.70      3.42 o 
  -7  -1   1      464.02      460.32     15.19 o 
  -6  -1   1     1291.35     1295.80     20.95 o 
  -5  -1   1      759.61      727.36     20.39 o 
  -4  -1   1     2959.92     2887.24     18.29 o 
  -3  -1   1     1146.30     1098.38     11.45 o 
  -2  -1   1      339.75      360.57      4.70 o 
  -1  -1   1     1835.12     1908.42     12.95 o 
   0  -1   1      297.47      311.96      7.98 o 
   1  -1   1      529.16      558.27      8.63 o 
   2  -1   1       12.97       18.83      1.58 o 
   3  -1   1     1863.69     1739.13     48.01 o 
   4  -1   1     7458.58     7491.39    112.65 o 
   5  -1   1     3395.01     3474.02     97.28 o 
   6  -1   1     1016.24     1025.14     34.68 o 
   7  -1   1      638.73      636.01     12.07 o 
   8  -1   1       41.92       35.23      5.16 o 
   9  -1   1       14.62       13.81      4.43 o 
  10  -1   1       75.14       81.17     14.18 o 
 -10   0   1      100.57      102.83      8.42 o 
  -9   0   1      211.76      228.32     11.18 o 
  -8   0   1      202.22      209.17      7.48 o 
  -7   0   1       84.04       93.32      6.47 o 
  -6   0   1      373.88      351.38      9.12 o 
  -5   0   1     2117.68     2113.49     37.23 o 
  -4   0   1     6790.05     7453.14    116.71 o 
  -3   0   1     5658.14     5830.61     34.10 o 
  -2   0   1    10247.28    10371.14    390.82 o 
  -1   0   1     1516.38     1595.04     20.27 o 
   1   0   1      196.34      215.03      5.51 o 
   2   0   1     1850.06     1932.16     32.47 o 
   3   0   1     1593.47     1648.08     41.96 o 
   4   0   1    12557.10    13635.53    224.17 o 
   5   0   1    11193.40    11729.63    199.28 o 
   6   0   1     1011.28      938.39     26.37 o 
   7   0   1      289.68      278.07     14.35 o 
   8   0   1      325.16      341.37      9.49 o 
   9   0   1      344.45      330.22     20.77 o 
  10   0   1       15.16       18.09      7.37 o 
 -10   1   1       36.58       31.25      5.75 o 
  -9   1   1      707.11      668.72     42.50 o 
  -8   1   1      244.61      206.18     19.72 o 
  -7   1   1       15.21        9.69      3.21 o 
  -6   1   1      119.05      127.14      6.55 o 
  -5   1   1      190.84      187.39      8.00 o 
  -4   1   1     4738.66     4704.40    142.00 o 
  -3   1   1     5881.53     5975.50    207.21 o 
  -2   1   1    11189.41    10945.25    315.68 o 
  -1   1   1     2074.26     2087.21     62.15 o 
   0   1   1    12569.87     9118.46    397.01 o 
   1   1   1     8416.92     8196.21     99.67 o 
   2   1   1      631.71      580.10      5.49 o 
   3   1   1      109.40       98.85      2.87 o 
   4   1   1      449.85      430.73      6.84 o 
   5   1   1     1921.96     1862.01     37.37 o 
   6   1   1     3912.92     4089.94     46.68 o 
   7   1   1      224.11      208.05      6.78 o 
   8   1   1       32.91       36.92      3.53 o 
   9   1   1      825.25      874.83     18.56 o 
  10   1   1      415.44      413.06     23.28 o 
  11   1   1       17.72       19.72      7.82 o 
  -9   2   1      104.91      113.21     11.82 o 
  -8   2   1      703.80      677.01     19.07 o 
  -7   2   1     1578.82     1504.56     76.48 o 
  -6   2   1      497.55      487.60     30.38 o 
  -5   2   1       63.14       66.62      3.56 o 
  -4   2   1      341.14      382.55      9.44 o 
  -3   2   1     9999.88    10601.44    250.43 o 
  -2   2   1     9583.26    10099.26    204.30 o 
  -1   2   1     3563.93     3767.96     32.52 o 
   0   2   1    28691.78    19553.08   2025.77 o 
   1   2   1     1066.44     1025.70     18.93 o 
   2   2   1     1549.01     1697.18     14.24 o 
   3   2   1     1604.99     1605.58     21.54 o 
   4   2   1      192.25      191.86      4.53 o 
   5   2   1       29.07       37.06      2.52 o 
   6   2   1      478.90      476.82      8.91 o 
   7   2   1     1170.92     1198.43     22.56 o 
   8   2   1      363.28      347.22      9.15 o 
   9   2   1      136.30      148.77      9.43 o 
  10   2   1      646.05      711.68     37.28 o 
  11   2   1       45.05       48.24      9.75 o 
  -9   3   1       58.59       48.83      6.33 o 
  -8   3   1      480.44      470.94     16.77 o 
  -7   3   1      892.70      871.68     30.28 o 
  -6   3   1     2101.73     2085.21     30.51 o 
  -5   3   1      307.61      278.02     10.53 o 
  -4   3   1      181.41      198.91      5.83 o 
  -3   3   1      519.04      550.71     19.57 o 
  -2   3   1     4956.48     5250.86     87.87 o 
  -1   3   1     7384.79     7657.00     28.90 o 
   0   3   1      104.53      126.00      3.33 o 
   1   3   1       21.41       14.04      1.51 o 
   2   3   1     1667.77     1618.66     29.37 o 
   3   3   1      174.89      163.74      4.86 o 
   4   3   1     1239.22     1336.39     27.09 o 
   5   3   1      403.02      374.20      7.35 o 
   6   3   1      872.98      868.75     14.33 o 
   7   3   1     1503.05     1461.87     31.81 o 
   8   3   1      475.15      472.25     10.60 o 
   9   3   1      156.28      143.66      8.49 o 
  10   3   1      111.13       96.50      8.10 o 
  11   3   1        8.47        6.81      4.07 o 
  -8   4   1      153.50      132.96      9.58 o 
  -7   4   1      596.27      581.52     31.36 o 
  -6   4   1      467.96      449.41     15.28 o 
  -5   4   1       10.89       13.60      3.79 o 
  -4   4   1      256.00      243.70      9.79 o 
  -3   4   1     1042.34     1042.14     26.02 o 
  -2   4   1     1207.92     1266.54     14.75 o 
  -1   4   1     1730.46     1673.98     22.49 o 
   0   4   1       34.79       18.28      5.92 o 
   1   4   1       29.44       43.56      2.46 o 
   2   4   1      974.12      909.07     14.60 o 
   3   4   1     7383.56     7864.06    111.46 o 
   4   4   1     1408.05     1445.43     31.57 o 
   5   4   1        7.37        6.38      1.64 o 
   6   4   1        4.41        4.81      1.72 o 
   7   4   1     2851.22     2949.23     70.37 o 
   8   4   1     3499.06     3630.99     63.63 o 
   9   4   1     1228.51     1253.34     36.93 o 
  10   4   1      235.08      254.45     12.02 o 
  11   4   1       74.61       85.89      7.89 o 
  -7   5   1       75.99       81.38      7.54 o 
  -6   5   1      682.90      661.41     23.54 o 
  -5   5   1      571.99      545.38     16.70 o 
  -4   5   1       29.07       29.10      4.49 o 
  -3   5   1        2.92        6.56      2.70 o 
  -2   5   1     1386.73     1417.37     30.08 o 
  -1   5   1      288.37      258.75      6.25 o 
   0   5   1     2118.33     2188.54     27.76 o 
   1   5   1     7725.02     8006.12     41.38 o 
   2   5   1      995.97      929.97     11.47 o 
   3   5   1     2413.52     2232.62     42.94 o 
   4   5   1     3443.28     3275.78     57.50 o 
   5   5   1      266.58      254.21      6.65 o 
   6   5   1       32.48       35.83      3.08 o 
   7   5   1      178.37      169.54      7.33 o 
   8   5   1      587.09      569.18     36.02 o 
   9   5   1     1075.18     1053.95     62.70 o 
  10   5   1      467.14      458.97     15.91 o 
  11   5   1      201.33      222.44     11.95 o 
  -7   6   1       15.47       18.74      5.48 o 
  -6   6   1       12.71       14.14      4.32 o 
  -5   6   1      912.33      892.92     22.67 o 
  -4   6   1      624.60      615.41     18.85 o 
  -3   6   1      772.48      760.02     20.80 o 
  -2   6   1      727.51      695.68     16.60 o 
  -1   6   1       38.39       49.33      3.53 o 
   0   6   1     6151.81     6475.86     35.36 o 
   1   6   1     4751.92     4932.07     29.49 o 
   2   6   1     1530.29     1588.22     30.57 o 
   3   6   1     2141.64     2128.88     19.08 o 
   4   6   1     2316.43     2337.25     55.60 o 
   5   6   1     2218.19     2254.75     48.19 o 
   6   6   1      362.74      344.34      8.59 o 
   7   6   1        0.48        1.47      1.87 o 
   8   6   1       11.32       17.52      4.00 o 
   9   6   1      127.97      117.16      8.33 o 
  10   6   1      309.89      300.53     14.28 o 
  11   6   1       81.83       80.94      7.90 o 
  -5   7   1       63.68       73.96      7.53 o 
  -4   7   1     1595.74     1639.07     30.74 o 
  -3   7   1     1946.40     1889.16     31.06 o 
  -2   7   1      569.86      558.60     21.97 o 
  -1   7   1     1598.77     1645.03     34.78 o 
   0   7   1        3.10        4.61      2.29 o 
   1   7   1     2694.55     2820.15     38.11 o 
   2   7   1      784.11      793.67     15.75 o 
   3   7   1      379.00      375.17      8.82 o 
   4   7   1     1399.83     1466.72     40.49 o 
   5   7   1      975.26      956.54     18.80 o 
   6   7   1      362.54      376.86     16.91 o 
   7   7   1      357.56      339.87      9.22 o 
   8   7   1      156.79      139.09      8.46 o 
   9   7   1       43.71       37.75      5.38 o 
  10   7   1      107.43      114.02      8.69 o 
  11   7   1       45.50       44.42     10.12 o 
  -4   8   1      440.65      471.52     17.72 o 
  -3   8   1     1051.96     1104.37     25.55 o 
  -2   8   1      762.35      731.76     19.82 o 
  -1   8   1        6.66        6.06      3.08 o 
   0   8   1      193.61      201.45      9.74 o 
   1   8   1       14.23       11.81      2.68 o 
   2   8   1     2006.69     1996.57     21.94 o 
   3   8   1      616.45      608.86     12.13 o 
   4   8   1       14.94       13.02      2.72 o 
   5   8   1       85.90       92.21      6.67 o 
   6   8   1      295.14      299.75     20.16 o 
   7   8   1       76.89       85.00      9.42 o 
   9   8   1       87.53       70.75     10.84 o 
  10   8   1       39.29       47.52      9.56 o 
  -3   9   1      313.64      356.52     22.45 o 
  -2   9   1      214.54      213.10     11.74 o 
  -1   9   1      125.64      117.18      8.82 o 
   0   9   1       46.59       30.21      4.92 o 
   1   9   1      156.81      152.82     13.34 o 
   2   9   1      154.93      144.97      8.55 o 
   3   9   1      142.85      122.53     19.91 o 
   4   9   1       70.67       75.06      6.95 o 
   5   9   1       23.84       27.11      4.92 o 
   6   9   1      694.97      695.95     18.54 o 
   7   9   1      627.93      600.55     26.92 o 
   8   9   1      151.10      128.86     14.09 o 
   9   9   1       66.83       59.80     10.58 o 
  -1  10   1      180.81      179.19     16.89 o 
   0  10   1       56.64       63.35     10.20 o 
   1  10   1       10.27        5.70      4.80 o 
   2  10   1        8.69       13.14      6.95 o 
   3  10   1       85.08       95.71      8.08 o 
   4  10   1      493.00      508.91     16.64 o 
   5  10   1      377.65      413.52     33.82 o 
   6  10   1      645.30      661.26     22.99 o 
   7  10   1      828.66      846.17     33.36 o 
   8  10   1      448.82      484.65     26.76 o 
   2  11   1      382.62      362.19     22.67 o 
   3  11   1        1.23        1.32      4.91 o 
   4  11   1      246.11      259.22     12.96 o 
   5  11   1      329.88      345.15     14.82 o 
   6  11   1      248.15      263.63     13.13 o 
  -7 -10   2      392.27      422.54     17.16 o 
  -6 -10   2      141.09      142.59     10.22 o 
  -5 -10   2      192.39      183.71     11.07 o 
  -4 -10   2      216.75      214.24     12.14 o 
  -3 -10   2      208.30      208.62     11.95 o 
  -2 -10   2       57.16       68.25      7.74 o 
  -1 -10   2      343.65      338.06     22.56 o 
  -8  -9   2       52.81       58.53      6.89 o 
  -7  -9   2      315.49      333.34     14.37 o 
  -6  -9   2      964.45     1005.58     29.98 o 
  -5  -9   2      696.79      684.40     19.77 o 
  -4  -9   2      568.50      580.79     17.92 o 
  -3  -9   2      941.66      918.36     39.70 o 
  -2  -9   2      382.82      388.68     14.82 o 
  -1  -9   2        3.68        1.59      3.22 o 
   0  -9   2       53.35       46.73      9.10 o 
   1  -9   2      266.84      295.10     20.74 o 
   2  -9   2      341.20      338.02     22.71 o 
  -9  -8   2       60.07       58.59     10.31 o 
  -8  -8   2      101.79       96.90     10.92 o 
  -7  -8   2      278.10      252.29     11.93 o 
  -6  -8   2      983.78      949.68     38.23 o 
  -5  -8   2     2032.88     2028.85     40.33 o 
  -4  -8   2      742.25      781.53     19.51 o 
  -3  -8   2      383.05      386.51     15.91 o 
  -2  -8   2     1168.20     1170.53     34.31 o 
  -1  -8   2      439.09      391.36     13.66 o 
   0  -8   2       56.57       63.95      6.24 o 
   1  -8   2        2.48        1.13      4.68 o 
   2  -8   2      110.69      102.30     11.90 o 
   3  -8   2      208.50      209.73     17.57 o 
 -10  -7   2      525.66      550.17     27.56 o 
  -9  -7   2      580.46      569.40     17.67 o 
  -8  -7   2       76.30       73.70      6.92 o 
  -7  -7   2      222.92      227.20     12.26 o 
  -6  -7   2      359.93      352.48     34.28 o 
  -5  -7   2      781.10      769.28     21.15 o 
  -4  -7   2      600.45      570.17     15.67 o 
  -3  -7   2      157.83      128.11      7.99 o 
  -2  -7   2        1.55        8.43      3.33 o 
  -1  -7   2     1707.15     1447.93    263.81 o 
   0  -7   2      787.61      748.02     20.33 o 
   1  -7   2      217.23      215.78      8.95 o 
   2  -7   2       27.05       35.11      4.77 o 
   3  -7   2       54.34       55.52      6.02 o 
   4  -7   2      563.19      608.19     18.99 o 
   5  -7   2      404.62      437.74     17.17 o 
 -10  -6   2      226.81      205.05     17.34 o 
  -9  -6   2      690.45      696.13     18.82 o 
  -8  -6   2      162.75      160.29     11.35 o 
  -7  -6   2      227.35      226.34     10.18 o 
  -6  -6   2      285.30      238.13     39.45 o 
  -5  -6   2      429.16      454.11     16.50 o 
  -4  -6   2      906.20      828.40     17.46 o 
  -3  -6   2      922.66      971.36     27.70 o 
  -2  -6   2       11.65       22.27      6.87 o 
  -1  -6   2        0.86        2.94      1.73 o 
   0  -6   2     1822.91     1884.01     51.37 o 
   1  -6   2      976.79      948.89     14.25 o 
   2  -6   2      395.46      387.70     18.24 o 
   3  -6   2        0.32        2.39      2.62 o 
   4  -6   2      552.16      496.92     16.18 o 
   5  -6   2     1776.17     1811.04     32.38 o 
   6  -6   2      648.77      663.95     20.99 o 
 -11  -5   2      128.29      179.55     15.72 o 
 -10  -5   2        7.25        9.08      3.67 o 
  -9  -5   2      378.51      375.23     10.64 o 
  -8  -5   2      723.35      738.53     13.81 o 
  -7  -5   2      116.06      113.29      5.41 o 
  -6  -5   2       29.18       28.91      2.92 o 
  -5  -5   2       97.99       89.28      4.08 o 
  -4  -5   2     1858.87     1841.78     49.82 o 
  -3  -5   2     1659.67     1639.14     31.51 o 
  -2  -5   2     2008.12     1974.52     19.70 o 
  -1  -5   2      822.18      815.83     10.78 o 
   0  -5   2     1129.09     1165.91     13.73 o 
   1  -5   2     4457.10     4559.80     46.39 o 
   2  -5   2      257.54      253.12      7.47 o 
   3  -5   2     1582.12     1634.21     36.12 o 
   4  -5   2      540.52      521.06     15.48 o 
   5  -5   2      393.30      379.12     14.14 o 
   6  -5   2     1496.94     1543.14     29.97 o 
   7  -5   2      174.83      175.43     11.19 o 
 -11  -4   2      323.06      362.57     18.08 o 
 -10  -4   2      275.30      289.40     12.44 o 
  -9  -4   2      100.84       98.14      5.82 o 
  -8  -4   2      491.57      469.28     15.86 o 
  -7  -4   2      942.40      940.35     17.18 o 
  -6  -4   2       44.52       40.55      4.20 o 
  -5  -4   2      273.69      282.88      6.76 o 
  -4  -4   2      387.28      433.94     12.34 o 
  -3  -4   2     3146.77     3076.13     38.95 o 
  -2  -4   2     6140.77     6360.94    105.61 o 
  -1  -4   2     1527.96     1443.87     12.58 o 
   0  -4   2     6670.54     6771.77     87.05 o 
   1  -4   2     6561.40     6826.31     60.84 o 
   2  -4   2     2693.46     2729.81     42.49 o 
   3  -4   2      389.63      387.27     16.24 o 
   4  -4   2       27.36       26.52      3.12 o 
   5  -4   2      805.14      697.49     84.83 o 
   6  -4   2      276.70      239.81     11.45 o 
   7  -4   2      480.69      453.09     23.21 o 
   8  -4   2      247.42      249.63     15.96 o 
 -11  -3   2      190.03      194.57     16.13 o 
 -10  -3   2       97.70      109.96      6.63 o 
  -9  -3   2       87.14      102.22      5.85 o 
  -8  -3   2     1267.15     1275.79     17.85 o 
  -7  -3   2     4978.75     4990.37     32.81 o 
  -6  -3   2     4596.68     4498.07     28.78 o 
  -5  -3   2      950.06      945.26     11.99 o 
  -4  -3   2       71.42       90.46      3.63 o 
  -3  -3   2       30.19       31.81      2.21 o 
  -2  -3   2    11013.40    11644.41     88.39 o 
  -1  -3   2    11199.80    11730.44    248.39 o 
   0  -3   2      240.32      219.14      4.73 o 
   1  -3   2      831.19      782.81      9.72 o 
   2  -3   2     3869.08     3890.18     62.78 o 
   3  -3   2      324.84      312.51      7.90 o 
   4  -3   2     1186.89     1192.76     16.61 o 
   5  -3   2      290.48      281.42     13.49 o 
   6  -3   2      143.08      122.12      8.50 o 
   7  -3   2      181.28      164.82      9.64 o 
   8  -3   2      452.66      448.33     35.30 o 
   9  -3   2      111.10      115.74      9.45 o 
 -11  -2   2       16.61       12.35      6.57 o 
 -10  -2   2       23.45       25.41      5.33 o 
  -9  -2   2       35.11       34.84      4.12 o 
  -8  -2   2      629.94      601.86     12.32 o 
  -7  -2   2     1697.98     1675.91     18.90 o 
  -6  -2   2     3817.23     3695.29     25.88 o 
  -5  -2   2     7436.69     7716.32     45.16 o 
  -4  -2   2       19.04       11.49      1.64 o 
  -3  -2   2      966.70     1022.84     11.92 o 
  -2  -2   2      590.44      557.35     11.42 o 
  -1  -2   2     9536.37    10260.24    180.84 o 
   0  -2   2      425.74      353.97      5.03 o 
   1  -2   2      310.52      361.50      5.87 o 
   2  -2   2      701.31      655.08     14.93 o 
   3  -2   2     3909.65     4093.84     94.78 o 
   4  -2   2     1290.40     1306.79     46.39 o 
   5  -2   2      251.95      253.10      7.16 o 
   6  -2   2      205.91      206.03     11.32 o 
   7  -2   2      248.09      250.68     11.01 o 
   8  -2   2      570.60      563.06     17.39 o 
   9  -2   2      278.13      278.32     13.49 o 
 -11  -1   2       82.53       82.57      8.04 o 
 -10  -1   2        7.61       10.50      4.10 o 
  -9  -1   2      396.17      364.95     13.48 o 
  -8  -1   2      446.94      415.54     26.86 o 
  -7  -1   2      153.33      148.29      5.88 o 
  -6  -1   2     2593.52     2474.16     22.95 o 
  -5  -1   2     3027.24     2955.48     21.02 o 
  -4  -1   2        7.82       14.01      1.81 o 
  -3  -1   2      542.70      651.02      7.79 o 
  -2  -1   2      227.27      225.47      3.91 o 
  -1  -1   2     3237.77     3754.71     37.24 o 
   0  -1   2     3782.18     4102.78     21.73 o 
   1  -1   2    12703.20    12113.73     79.91 o 
   2  -1   2        1.74        6.97      1.28 o 
   3  -1   2     1548.89     1553.66     34.65 o 
   4  -1   2     8696.67     9335.26    253.00 o 
   5  -1   2     1267.88     1322.75     22.40 o 
   6  -1   2      326.65      329.48     11.68 o 
   7  -1   2       86.02       81.71      4.87 o 
   8  -1   2      713.46      697.38     18.23 o 
   9  -1   2      764.61      780.91     20.64 o 
  10  -1   2      240.28      238.45     19.35 o 
 -10   0   2        0.29        1.09      2.88 o 
  -9   0   2       30.57       32.66      5.52 o 
  -8   0   2     1057.08     1084.35     21.92 o 
  -7   0   2      207.16      218.17      6.96 o 
  -6   0   2      440.96      448.28     21.39 o 
  -5   0   2     5298.00     5448.24     42.89 o 
  -4   0   2     1297.08     1166.24     14.06 o 
  -3   0   2     2363.22     2461.21     26.82 o 
  -2   0   2     1699.32     1771.68     14.01 o 
  -1   0   2     1574.22     1731.56     29.09 o 
   0   0   2     1640.74     1820.46     11.84 o 
   1   0   2     3895.02     4121.35     57.69 o 
   2   0   2     5446.83     5893.14    138.73 o 
   3   0   2     5237.46     5350.65    114.06 o 
   4   0   2     3752.20     3634.45     41.20 o 
   5   0   2     5252.20     5263.65     59.67 o 
   6   0   2      105.34       97.41      4.67 o 
   7   0   2       21.27       26.69      3.16 o 
   8   0   2       77.45       72.71      4.84 o 
   9   0   2      401.87      416.31     14.46 o 
  10   0   2      748.53      746.81     32.22 o 
 -10   1   2       67.90       76.34      7.53 o 
  -9   1   2        9.65       15.21      4.38 o 
  -8   1   2      314.13      279.17     11.90 o 
  -7   1   2     1326.79     1172.76    150.06 o 
  -6   1   2      158.38      170.10     10.15 o 
  -5   1   2       12.46        8.33      1.74 o 
  -4   1   2    10852.88    11475.63    276.00 o 
  -3   1   2    21396.48    18431.66    718.33 o 
  -2   1   2      216.51      192.22      3.32 o 
  -1   1   2      611.88      584.07     19.16 o 
   0   1   2      341.17      341.59      6.81 o 
   1   1   2     3024.24     3450.15     21.85 o 
   2   1   2     8048.05     9133.54     51.56 o 
   3   1   2      258.96      222.60     13.83 o 
   4   1   2     3245.73     3337.78     49.70 o 
   5   1   2     4721.48     4809.63     64.62 o 
   6   1   2     3852.42     3941.50     56.82 o 
   7   1   2     1166.85     1122.21     18.76 o 
   8   1   2       13.17       11.09      2.66 o 
   9   1   2        8.87        9.72      3.71 o 
  10   1   2       21.72       25.99      8.27 o 
  -9   2   2        5.47        5.52      3.27 o 
  -8   2   2        4.21        6.39      3.33 o 
  -7   2   2       72.02       66.09      6.53 o 
  -6   2   2       76.29       59.31      7.82 o 
  -5   2   2     1073.56     1127.35     35.36 o 
  -4   2   2     2428.59     2553.79    110.26 o 
  -3   2   2    14466.25    15116.15     61.78 o 
  -2   2   2    16618.20    16383.46    374.97 o 
  -1   2   2      849.59      790.15     10.64 o 
   0   2   2      713.90      751.76     22.36 o 
   1   2   2      570.17      587.69      9.14 o 
   2   2   2    24273.38    18470.60    152.33 o 
   3   2   2     3918.04     4135.76     61.63 o 
   4   2   2      434.91      395.32      6.13 o 
   5   2   2      393.56      385.36     20.08 o 
   6   2   2     2337.29     2352.07     19.37 o 
   7   2   2     1522.71     1514.99     27.39 o 
   8   2   2      490.53      477.99     10.62 o 
   9   2   2      233.26      226.41     18.02 o 
  10   2   2       51.06       53.52      9.29 o 
  11   2   2       65.26       52.43     10.16 o 
  -9   3   2       60.99       68.05      7.20 o 
  -8   3   2      170.93      184.22     10.87 o 
  -7   3   2       26.83       29.94      5.24 o 
  -6   3   2      159.92      134.48      8.46 o 
  -5   3   2      332.33      327.32     19.18 o 
  -4   3   2     2025.34     1951.86     53.43 o 
  -3   3   2     3432.70     3388.93     30.66 o 
  -2   3   2     8672.20     9077.86    126.09 o 
  -1   3   2     5067.33     5379.55     76.01 o 
   0   3   2     1970.89     2064.78     19.09 o 
   1   3   2     1060.16     1123.22      9.75 o 
   2   3   2       97.90      105.63      3.12 o 
   3   3   2     1035.51     1091.51     24.33 o 
   4   3   2      670.55      602.49     12.67 o 
   5   3   2      178.48      177.17      4.77 o 
   6   3   2      177.39      165.68      5.24 o 
   7   3   2      618.18      617.62     12.55 o 
   8   3   2      876.84      865.92     14.15 o 
   9   3   2      581.55      560.83     21.74 o 
  10   3   2      101.37      103.30     11.13 o 
  11   3   2       56.94       55.63      6.90 o 
  -8   4   2       57.02       52.96      6.73 o 
  -7   4   2      351.81      369.63     14.79 o 
  -6   4   2       26.39       29.08      5.13 o 
  -5   4   2      555.85      486.72     28.06 o 
  -4   4   2       86.60       79.41      5.99 o 
  -3   4   2      607.10      571.70     13.75 o 
  -2   4   2     4576.49     4676.15     73.93 o 
  -1   4   2      176.68      132.90      3.75 o 
   0   4   2      653.25      616.79      8.23 o 
   1   4   2      243.97      248.61      5.36 o 
   2   4   2       29.17       35.97      3.20 o 
   3   4   2      325.10      330.88     15.35 o 
   4   4   2      691.22      732.72     10.79 o 
   5   4   2     1245.21     1304.28     40.05 o 
   6   4   2       52.17       46.29      3.14 o 
   7   4   2     2040.56     2100.65     76.03 o 
   8   4   2     2021.81     2020.65     29.17 o 
   9   4   2       86.62       85.66      7.08 o 
  10   4   2        5.69        1.55      3.20 o 
  11   4   2       54.91       53.38      6.75 o 
  -8   5   2      162.21      169.21     16.28 o 
  -7   5   2        2.18        0.92      2.93 o 
  -6   5   2       85.63       72.76      7.33 o 
  -5   5   2       17.48       19.85      4.61 o 
  -4   5   2     1615.30     1481.31     97.78 o 
  -3   5   2      237.83      210.97      9.31 o 
  -2   5   2      859.44      891.90     10.96 o 
  -1   5   2     4487.50     4576.98     39.86 o 
   0   5   2     1349.61     1316.73     13.55 o 
   1   5   2        1.57        0.44      1.34 o 
   2   5   2      343.50      309.35      6.81 o 
   3   5   2       10.77       17.99      2.19 o 
   4   5   2       58.26       75.08      3.72 o 
   5   5   2     1345.52     1317.69     14.50 o 
   6   5   2     1352.51     1362.73     38.69 o 
   7   5   2     1356.95     1361.14     40.46 o 
   8   5   2     1181.97     1180.88     56.12 o 
   9   5   2     1095.43     1123.63     33.28 o 
  10   5   2      188.08      181.59     10.50 o 
  11   5   2        0.10        1.50      3.20 o 
  -7   6   2        4.92        3.00      3.68 o 
  -6   6   2       68.46       56.92      6.80 o 
  -5   6   2        7.95        6.46      3.82 o 
  -4   6   2      193.90      179.82      9.90 o 
  -3   6   2      522.77      520.73     15.40 o 
  -2   6   2       25.18       29.28      5.21 o 
  -1   6   2      192.54      189.14      5.83 o 
   0   6   2     5252.69     5277.02     30.35 o 
   1   6   2     8079.48     8280.13     43.81 o 
   2   6   2      853.15      855.88     12.23 o 
   3   6   2      465.45      443.77      8.85 o 
   4   6   2       14.07       15.05      2.89 o 
   5   6   2     1485.33     1464.64     38.04 o 
   6   6   2     1018.93     1024.17     21.33 o 
   7   6   2      933.66      959.97     28.48 o 
   8   6   2      446.17      432.76     14.08 o 
   9   6   2      710.35      715.10     43.36 o 
  10   6   2      757.30      777.39     31.12 o 
  11   6   2      202.00      215.72     12.31 o 
  -6   7   2      104.37      106.86      9.59 o 
  -5   7   2       40.75       34.69      5.56 o 
  -4   7   2       26.10       29.49      5.91 o 
  -3   7   2       13.10       12.67      3.98 o 
  -2   7   2      201.07      205.85     13.21 o 
  -1   7   2       39.91       49.53      5.46 o 
   0   7   2      841.50      863.46     13.36 o 
   1   7   2    10018.95    10605.58     47.36 o 
   2   7   2     4434.15     4670.07     47.50 o 
   3   7   2     1592.96     1601.08     30.53 o 
   4   7   2      738.23      726.40     16.14 o 
   5   7   2        9.34        6.83      2.25 o 
   6   7   2      264.61      253.63     10.55 o 
   7   7   2       23.32       26.12      4.43 o 
   8   7   2        2.36        5.82      3.34 o 
   9   7   2      173.91      165.40     12.92 o 
  10   7   2      537.08      559.32     18.25 o 
  11   7   2      274.20      288.03     14.00 o 
  -4   8   2      824.81      835.00     23.52 o 
  -3   8   2      301.24      249.19     12.88 o 
  -2   8   2        1.35        2.02      3.00 o 
  -1   8   2      279.34      256.18     11.46 o 
   0   8   2      597.95      582.75     16.07 o 
   1   8   2     1215.79     1246.14     17.36 o 
   2   8   2     1414.83     1454.69     19.72 o 
   3   8   2      411.53      418.46     10.16 o 
   4   8   2        1.48        0.29      2.03 o 
   5   8   2      270.90      269.97      9.70 o 
   6   8   2       31.49       31.48      3.65 o 
   7   8   2       26.70       30.45      4.58 o 
   8   8   2       12.53       10.71      3.57 o 
   9   8   2       63.20       58.51      9.71 o 
  10   8   2      147.90      183.38     16.47 o 
  -3   9   2      370.43      384.03     16.26 o 
  -2   9   2        0.96        1.28      3.33 o 
  -1   9   2        6.66        4.06      3.34 o 
   0   9   2        0.67        2.52      2.68 o 
   1   9   2      247.60      264.69     11.44 o 
   2   9   2      539.47      556.19     12.66 o 
   3   9   2      566.09      584.75     12.80 o 
   4   9   2      526.37      543.99     15.68 o 
   5   9   2       28.93       33.54      5.00 o 
   6   9   2       19.42       22.81      4.54 o 
   7   9   2        2.50       -4.31      5.33 o 
   8   9   2       92.12       76.19     10.73 o 
   9   9   2        5.50        0.60      4.57 o 
  -1  10   2      102.23       92.40     12.43 o 
   0  10   2       42.25       53.37      9.56 o 
   1  10   2       26.46       24.78      7.44 o 
   2  10   2      240.57      212.50     16.10 o 
   3  10   2      640.74      651.92     18.18 o 
   4  10   2      527.70      525.22     21.41 o 
   5  10   2      188.28      202.78     12.41 o 
   6  10   2      145.76      168.86     15.02 o 
   7  10   2        0.27       -4.49      4.49 o 
   8  10   2       60.24       50.69     10.20 o 
   2  11   2       13.13       16.39      6.80 o 
   3  11   2      177.00      198.12     16.51 o 
   4  11   2     1047.19     1147.42     25.84 o 
   5  11   2      653.59      696.55     20.36 o 
   6  11   2      479.76      488.56     25.63 o 
  -6 -10   3        0.49        4.13      3.04 o 
  -5 -10   3       31.19       25.26      5.47 o 
  -4 -10   3       26.56       27.60      5.92 o 
  -3 -10   3      117.59      125.15      9.61 o 
  -2 -10   3      274.22      270.73     13.48 o 
  -1 -10   3      390.98      394.13     24.79 o 
  -8  -9   3       35.82       38.38      5.87 o 
  -7  -9   3      334.47      343.31     15.12 o 
  -6  -9   3      602.44      622.98     19.75 o 
  -5  -9   3       90.11       91.98      8.40 o 
  -4  -9   3       39.50       33.10      5.38 o 
  -3  -9   3        3.07        6.73      3.36 o 
  -2  -9   3      739.65      711.67     20.28 o 
  -1  -9   3     1359.50     1446.31     28.53 o 
   0  -9   3      302.89      282.91     20.37 o 
   1  -9   3      489.84      490.57     27.14 o 
  -9  -8   3       91.73       99.58      8.39 o 
  -8  -8   3      473.26      458.44     16.64 o 
  -7  -8   3      825.28      816.91     21.56 o 
  -6  -8   3     1443.12     1446.11     38.09 o 
  -5  -8   3     2359.99     2372.06     35.50 o 
  -4  -8   3      348.02      354.95     13.74 o 
  -3  -8   3      353.57      361.70     13.82 o 
  -2  -8   3      126.00      116.67      8.21 o 
  -1  -8   3     1052.51      898.42    101.60 o 
   0  -8   3     1336.68     1326.19     25.68 o 
   1  -8   3       55.55       60.29      9.75 o 
   2  -8   3       59.47       71.69     10.39 o 
   3  -8   3      482.51      481.61     26.38 o 
 -10  -7   3       16.91       22.55      8.08 o 
  -9  -7   3       12.79       19.31      4.97 o 
  -8  -7   3      104.06       97.12      7.77 o 
  -7  -7   3      675.23      673.13     46.70 o 
  -6  -7   3     1664.81     1701.22     28.69 o 
  -5  -7   3     2603.97     2577.44     34.55 o 
  -4  -7   3     1795.09     1728.19     27.83 o 
  -3  -7   3      354.86      305.06     33.92 o 
  -2  -7   3       14.68       19.09      4.28 o 
  -1  -7   3       24.86       24.31      4.69 o 
   0  -7   3      106.63       98.27      7.18 o 
   1  -7   3      174.19      168.27     17.53 o 
   2  -7   3        2.03        1.24      2.89 o 
   3  -7   3       27.42       34.35      4.91 o 
   4  -7   3      869.42      873.82     42.13 o 
   5  -7   3      466.58      500.79     18.35 o 
 -10  -6   3       33.60       44.01      5.92 o 
  -9  -6   3        2.10       -0.18      2.58 o 
  -8  -6   3      125.52      105.98      7.94 o 
  -7  -6   3      375.37      382.43     16.55 o 
  -6  -6   3       71.22       76.19      6.40 o 
  -5  -6   3      839.88      862.76     18.94 o 
  -4  -6   3      958.73      905.90     31.02 o 
  -3  -6   3      345.38      349.10     11.75 o 
  -2  -6   3      177.82      187.50      8.68 o 
  -1  -6   3       23.25       21.43      4.72 o 
   0  -6   3       54.04       58.04      4.08 o 
   1  -6   3       15.64       20.56      3.03 o 
   2  -6   3      857.00      893.03     16.70 o 
   3  -6   3      258.44      264.62     11.25 o 
   4  -6   3      233.22      229.40     11.17 o 
   5  -6   3      758.84      744.78     47.72 o 
   6  -6   3       66.68       65.86      7.46 o 
 -11  -5   3      178.95      204.43     16.77 o 
 -10  -5   3        2.78        6.04      3.49 o 
  -9  -5   3        0.11        0.14      2.74 o 
  -8  -5   3       12.34       14.03      3.89 o 
  -7  -5   3     1199.19     1188.40     56.67 o 
  -6  -5   3      148.52      153.31      5.58 o 
  -5  -5   3       24.37       23.70      2.49 o 
  -4  -5   3     1909.99     1882.34     30.09 o 
  -3  -5   3     1951.04     1923.88     40.54 o 
  -2  -5   3        8.03       14.97      1.78 o 
  -1  -5   3       55.46       48.73      3.05 o 
   0  -5   3       96.56       98.54      4.32 o 
   1  -5   3        5.48        7.12      2.20 o 
   2  -5   3     1401.68     1439.61     17.51 o 
   3  -5   3     1167.12     1130.91     75.66 o 
   4  -5   3      411.18      403.23     13.68 o 
   5  -5   3      595.95      608.31     17.99 o 
   6  -5   3      751.64      762.02     21.40 o 
   7  -5   3       67.24       63.18      7.72 o 
 -11  -4   3      170.22      189.37     10.93 o 
 -10  -4   3        0.68       -0.33      2.13 o 
  -9  -4   3       76.64       73.89      5.20 o 
  -8  -4   3      144.90      152.91      6.59 o 
  -7  -4   3      216.70      222.77      7.30 o 
  -6  -4   3      738.05      731.05     11.73 o 
  -5  -4   3      187.52      170.86      5.27 o 
  -4  -4   3      332.29      321.22     11.08 o 
  -3  -4   3     5068.83     5054.77     76.56 o 
  -2  -4   3    10961.41    11291.15    316.32 o 
  -1  -4   3      513.40      450.19     12.24 o 
   0  -4   3       25.13       37.94      2.63 o 
   1  -4   3      155.57      178.21      5.50 o 
   2  -4   3     2092.97     2090.08     25.69 o 
   3  -4   3     1411.45     1418.25     22.32 o 
   4  -4   3      649.17      685.42     22.89 o 
   5  -4   3     1521.83     1493.02     26.23 o 
   6  -4   3     1170.80     1199.99     25.09 o 
   7  -4   3      572.45      606.30     19.19 o 
   8  -4   3       47.93       48.99      9.10 o 
 -11  -3   3      502.65      554.59     18.23 o 
 -10  -3   3      103.91      109.39      6.61 o 
  -9  -3   3       71.94       60.30      5.04 o 
  -8  -3   3      200.53      216.00      7.74 o 
  -7  -3   3        4.02        4.91      2.26 o 
  -6  -3   3       96.57       89.99      5.49 o 
  -5  -3   3      326.63      314.48      7.10 o 
  -4  -3   3     4412.80     4582.57     73.19 o 
  -3  -3   3     3349.03     3400.76     28.57 o 
  -2  -3   3    17140.33    17444.26    309.83 o 
  -1  -3   3    18693.18    19078.38    124.93 o 
   0  -3   3     1295.38     1278.36     11.67 o 
   1  -3   3       12.79       20.10      2.11 o 
   2  -3   3        0.06        1.66      1.39 o 
   3  -3   3     2941.19     2992.00     45.07 o 
   4  -3   3      171.50      159.69      8.03 o 
   5  -3   3       60.25       49.92      3.95 o 
   6  -3   3      426.05      430.27     14.27 o 
   7  -3   3      721.41      724.37     19.67 o 
   8  -3   3      548.07      565.05     18.62 o 
 -11  -2   3      290.13      278.15     13.39 o 
 -10  -2   3      859.35      872.46     21.62 o 
  -9  -2   3      210.07      214.76     10.78 o 
  -8  -2   3      103.93       92.56      5.26 o 
  -7  -2   3      822.18      810.58     14.19 o 
  -6  -2   3      449.42      449.00      9.29 o 
  -5  -2   3        7.56       13.81      2.72 o 
  -4  -2   3      111.82       97.47      3.72 o 
  -3  -2   3     2418.69     2484.77     30.85 o 
  -2  -2   3    10309.65    10837.86     47.06 o 
  -1  -2   3     8343.05     8757.01     56.56 o 
   0  -2   3     6641.64     6798.36     48.93 o 
   1  -2   3     2343.14     2418.04     16.24 o 
   2  -2   3        3.44        7.81      2.11 o 
   3  -2   3      153.07      184.86      5.49 o 
   4  -2   3      125.32      127.95      5.62 o 
   5  -2   3      141.01      127.39      5.46 o 
   6  -2   3      241.07      229.19     12.12 o 
   7  -2   3       77.55       74.65      6.53 o 
   8  -2   3     1500.65     1489.36     28.16 o 
   9  -2   3      225.56      228.34     12.25 o 
 -10  -1   3      452.79      451.77     16.15 o 
  -9  -1   3     1273.39     1240.58     24.65 o 
  -8  -1   3     1772.64     1764.23     27.47 o 
  -7  -1   3       84.72       73.52      4.40 o 
  -6  -1   3      165.46      133.51      5.22 o 
  -5  -1   3      201.05      231.79      6.16 o 
  -4  -1   3        2.10        9.31      2.32 o 
  -3  -1   3        5.87        9.38      1.84 o 
  -2  -1   3        8.39        7.23      1.15 o 
  -1  -1   3    11305.60    11053.45    450.29 o 
   0  -1   3     4919.89     5472.11     35.29 o 
   1  -1   3     5815.38     6304.96     24.85 o 
   2  -1   3      858.96      864.41     14.60 o 
   3  -1   3      157.61      165.19      4.76 o 
   4  -1   3      482.45      474.43     11.64 o 
   5  -1   3      112.56      119.94      5.01 o 
   6  -1   3      527.23      523.61     17.35 o 
   7  -1   3      173.34      172.81      6.85 o 
   8  -1   3      524.14      491.11     23.74 o 
   9  -1   3      357.44      373.83     22.33 o 
  10  -1   3       58.57       50.62      9.82 o 
 -10   0   3       64.82       81.12      7.55 o 
  -9   0   3      336.49      339.71     13.65 o 
  -8   0   3     2579.86     2313.36    128.46 o 
  -7   0   3      779.96      767.76     22.55 o 
  -6   0   3      151.15      147.91      5.59 o 
  -5   0   3       71.00       84.47      3.90 o 
  -4   0   3      943.18     1023.32     11.30 o 
  -3   0   3     2257.93     2382.01     22.95 o 
  -2   0   3     1126.20     1203.70     18.21 o 
  -1   0   3     2206.64     2327.77     15.38 o 
   0   0   3     1114.75     1140.70     13.20 o 
   1   0   3     1651.90     1652.36     10.89 o 
   2   0   3      760.07      770.63     12.09 o 
   3   0   3     1232.00     1179.61     19.96 o 
   4   0   3       57.41       52.34      2.96 o 
   5   0   3       44.85       43.25      4.77 o 
   6   0   3     1131.53     1142.17     23.09 o 
   7   0   3     1663.35     1656.29    139.42 o 
   8   0   3      488.51      464.58     11.22 o 
   9   0   3      457.48      430.11     23.17 o 
  10   0   3      323.90      314.97     21.35 o 
 -10   1   3       74.91       73.74      9.07 o 
  -9   1   3      678.52      642.40     19.18 o 
  -8   1   3     1179.36     1205.27     24.37 o 
  -7   1   3      634.86      627.67     33.83 o 
  -6   1   3       37.19       47.90      3.74 o 
  -5   1   3       79.73       72.59      3.58 o 
  -4   1   3      267.89      262.34      7.86 o 
  -3   1   3      150.64      154.88      3.85 o 
  -2   1   3      123.56      110.97      3.64 o 
  -1   1   3      664.80      840.64     46.10 o 
   0   1   3     1383.86     1396.18     26.80 o 
   2   1   3    23663.45    21834.58    171.72 o 
   3   1   3      548.66      523.44      6.40 o 
   4   1   3     1600.81     1610.67     29.96 o 
   5   1   3      137.84      119.34      4.34 o 
   6   1   3     1730.62     1690.38     17.14 o 
   7   1   3      565.90      569.12     11.01 o 
   8   1   3      168.78      169.20      6.73 o 
   9   1   3      401.35      402.79     26.04 o 
  10   1   3      301.14      303.13     20.29 o 
  -9   2   3       82.38       85.13      7.94 o 
  -8   2   3      661.01      630.76     18.58 o 
  -7   2   3     2245.02     2253.25     46.18 o 
  -6   2   3      269.19      273.27     10.72 o 
  -5   2   3      524.91      576.79     31.14 o 
  -4   2   3      118.21       96.09      3.20 o 
  -3   2   3      430.31      401.96      9.95 o 
  -2   2   3      285.44      261.06      7.28 o 
  -1   2   3       50.21       59.03      2.32 o 
   0   2   3     1905.56     2002.91     24.27 o 
   1   2   3     4591.96     4881.24     37.11 o 
   2   2   3    46325.51    33100.63    602.05 o 
   3   2   3    11780.82    11932.34    139.44 o 
   4   2   3      258.07      226.67      4.31 o 
   5   2   3      694.42      716.36     12.21 o 
   6   2   3      144.64      144.69      5.00 o 
   7   2   3      135.54      126.58      5.35 o 
   8   2   3      138.24      126.88      7.94 o 
   9   2   3        9.09        8.10      3.37 o 
  10   2   3      116.53      135.67      9.09 o 
  11   2   3      459.25      434.08     25.36 o 
  -9   3   3       12.35       14.98      4.69 o 
  -8   3   3        7.67        9.08      3.47 o 
  -7   3   3     1280.50     1207.42     25.11 o 
  -6   3   3     2770.54     2605.19    209.81 o 
  -5   3   3     1438.83     1417.05     23.52 o 
  -4   3   3     2098.46     2173.53     28.99 o 
  -3   3   3     4408.85     4410.86     35.51 o 
  -2   3   3      895.32      929.64     97.55 o 
  -1   3   3      245.69      258.64      5.77 o 
   0   3   3     1158.22     1233.69     17.80 o 
   1   3   3      467.63      457.13      6.35 o 
   2   3   3     4304.60     4424.52     52.05 o 
   3   3   3     2908.70     2881.40     61.60 o 
   4   3   3     4867.02     4922.90    106.21 o 
   5   3   3      668.87      709.09     23.88 o 
   6   3   3      937.90      940.71     11.48 o 
   7   3   3     1335.64     1338.14     16.37 o 
   8   3   3        1.62        2.58      3.18 o 
   9   3   3        7.15       12.49      3.89 o 
  10   3   3       22.70       22.26      4.81 o 
  11   3   3      134.36      143.83     12.58 o 
  -8   4   3       12.37       19.65      4.88 o 
  -7   4   3       13.71       14.46      4.27 o 
  -6   4   3      634.65      614.65     17.78 o 
  -5   4   3     2628.85     2162.35     73.22 o 
  -4   4   3     1222.31     1278.14     22.28 o 
  -3   4   3      314.97      303.73     10.21 o 
  -2   4   3     2904.69     2943.77     63.43 o 
  -1   4   3        0.18        4.16      5.32 o 
   0   4   3      404.76      490.59      7.35 o 
   1   4   3      684.35      748.46     10.01 o 
   2   4   3     2067.88     2173.30     46.52 o 
   3   4   3     2921.93     3098.90     55.72 o 
   4   4   3     1075.31     1104.74     12.43 o 
   5   4   3      819.62      764.50     13.35 o 
   6   4   3      341.07      346.07     10.48 o 
   7   4   3       69.00       75.36      5.90 o 
   8   4   3        6.54        7.60      5.78 o 
   9   4   3       12.16       13.64      4.11 o 
  10   4   3        8.12        7.78      3.61 o 
  11   4   3       26.00       34.83      5.96 o 
  -8   5   3       50.80       59.22      7.32 o 
  -7   5   3        3.41        1.68      2.68 o 
  -6   5   3      157.16      143.06     11.50 o 
  -5   5   3     1513.81     1476.38     27.32 o 
  -4   5   3     3199.90     2951.26    270.97 o 
  -3   5   3        1.76        1.51      1.93 o 
  -2   5   3        1.04        7.62      2.58 o 
  -1   5   3      302.26      295.56      6.16 o 
   0   5   3      107.42       99.00      3.92 o 
   1   5   3      138.26      100.29      4.05 o 
   2   5   3       71.25       73.22      3.49 o 
   3   5   3      829.65      831.99     10.85 o 
   4   5   3     2524.81     2553.58     62.82 o 
   5   5   3     2724.06     2765.39     82.64 o 
   6   5   3      779.50      837.43     11.76 o 
   7   5   3      370.04      382.74     12.40 o 
   8   5   3      205.21      176.05      9.19 o 
   9   5   3       31.93       33.72      5.43 o 
  10   5   3      205.33      206.97     13.70 o 
  11   5   3       94.25       95.10      9.11 o 
  -7   6   3        0.00        0.25      3.09 o 
  -6   6   3      217.22      211.80     12.00 o 
  -5   6   3      905.50      917.00     23.05 o 
  -4   6   3      583.83      548.98     16.81 o 
  -3   6   3      525.69      520.80     15.42 o 
  -2   6   3       54.96       47.71      5.06 o 
  -1   6   3      179.17      180.05      5.61 o 
   0   6   3      577.28      540.50      9.60 o 
   1   6   3      436.27      397.64     10.03 o 
   2   6   3       99.33       83.30      4.68 o 
   3   6   3        3.61        4.38      1.90 o 
   4   6   3      912.10      923.59     12.70 o 
   5   6   3     6830.68     7109.80     89.94 o 
   6   6   3     2689.29     2738.04     83.80 o 
   7   6   3     1114.73     1151.88     29.56 o 
   8   6   3      667.27      696.59     34.47 o 
   9   6   3        2.34        0.94      2.70 o 
  10   6   3       62.24       53.82      6.69 o 
  11   6   3      134.37      135.67      9.95 o 
  -6   7   3       29.69       30.13      6.24 o 
  -5   7   3       57.12       48.37      7.37 o 
  -4   7   3     1337.34     1301.58     27.47 o 
  -3   7   3     1727.21     1654.31     29.30 o 
  -2   7   3      577.72      587.76     16.72 o 
  -1   7   3      614.26      593.75     16.85 o 
   0   7   3      147.91      143.28      5.67 o 
   1   7   3     1826.08     1779.99     19.14 o 
   2   7   3     1290.21     1255.63     28.10 o 
   3   7   3        0.46        0.89      1.79 o 
   4   7   3      237.70      229.42      7.17 o 
   5   7   3     2122.10     2127.28     26.91 o 
   6   7   3     4611.86     4371.77    423.81 o 
   7   7   3     2213.41     2156.62     58.03 o 
   8   7   3      359.80      365.81     13.49 o 
   9   7   3      153.43      163.37      9.88 o 
  10   7   3      145.57      141.95      9.64 o 
  11   7   3        0.70        3.28      3.38 o 
  -5   8   3       38.60       38.94     10.46 o 
  -4   8   3       12.90       15.87      4.94 o 
  -3   8   3      939.41      931.69     23.65 o 
  -2   8   3     1660.25     1730.98     30.42 o 
  -1   8   3      627.35      631.97     64.89 o 
   0   8   3      869.18      908.73     20.11 o 
   1   8   3     2228.92     2300.03     23.96 o 
   2   8   3      100.68      112.71      5.86 o 
   3   8   3       11.40       16.65      3.04 o 
   4   8   3      120.51      101.96      5.34 o 
   5   8   3        1.71        1.84      2.20 o 
   6   8   3      385.17      384.11      9.96 o 
   7   8   3      686.85      699.41     18.00 o 
   8   8   3      139.48      145.47      8.99 o 
   9   8   3      102.59      107.78      8.48 o 
  10   8   3      348.36      353.60     14.92 o 
  -3   9   3       69.04       69.86      7.60 o 
  -2   9   3      512.21      508.80     17.88 o 
  -1   9   3     1313.54     1353.93     27.46 o 
   0   9   3      382.67      384.43     14.25 o 
   1   9   3      839.91      870.05     20.34 o 
   2   9   3      681.60      707.63     14.14 o 
   3   9   3       22.99       33.31      4.75 o 
   4   9   3        0.80        0.85      2.08 o 
   5   9   3       39.89       34.81      3.90 o 
   6   9   3       15.41       11.94      3.70 o 
   7   9   3      105.11      110.84     12.28 o 
   8   9   3      350.44      325.38     20.63 o 
  -1  10   3      529.92      534.49     18.61 o 
   0  10   3      361.90      366.11     15.12 o 
   1  10   3       17.00       19.46      4.86 o 
   2  10   3       11.92       10.45      3.92 o 
   3  10   3       90.73       89.57     10.69 o 
   4  10   3        7.83        8.65      3.99 o 
   5  10   3        8.72        7.51      3.47 o 
   6  10   3       40.40       34.90      7.67 o 
   7  10   3       34.72       38.79      8.46 o 
   8  10   3      398.51      400.18     23.70 o 
   1  11   3      166.81      181.19     16.40 o 
   2  11   3       48.52       57.72      9.67 o 
   3  11   3       46.70       47.71      9.03 o 
   4  11   3      329.42      345.33     14.36 o 
   5  11   3       62.56       66.98     11.67 o 
   6  11   3        3.23        0.68      4.57 o 
  -4 -10   4        0.46        1.81      3.03 o 
  -3 -10   4      218.65      233.72     18.97 o 
  -7  -9   4        0.84        0.80      3.04 o 
  -6  -9   4       14.83       12.82      4.49 o 
  -5  -9   4       30.96       29.68      5.43 o 
  -4  -9   4       66.40       63.70      6.90 o 
  -3  -9   4      248.50      248.03     12.55 o 
  -2  -9   4     1027.02     1007.49     24.71 o 
  -1  -9   4     1551.78     1596.93     30.92 o 
   0  -9   4       77.24       71.70     10.99 o 
   1  -9   4       10.40        8.31      5.89 o 
  -9  -8   4      126.68      137.63     10.14 o 
  -8  -8   4       27.18       22.81      5.63 o 
  -7  -8   4       93.55       82.77      7.64 o 
  -6  -8   4       51.91       43.60      6.01 o 
  -5  -8   4       71.45       67.16      6.93 o 
  -4  -8   4      591.82      575.26     20.64 o 
  -3  -8   4      871.76      855.85     21.55 o 
  -2  -8   4      858.11      878.54     26.19 o 
  -1  -8   4     2081.62     2208.16     34.18 o 
   0  -8   4     1580.19     1634.52     94.72 o 
   1  -8   4       18.32       12.46      5.89 o 
   2  -8   4        6.45        7.03      5.21 o 
   3  -8   4        9.15       15.79      6.87 o 
 -10  -7   4      227.65      224.62     17.00 o 
  -9  -7   4      547.00      586.96     46.99 o 
  -8  -7   4      449.36      430.87     16.06 o 
  -7  -7   4      385.39      388.05     14.77 o 
  -6  -7   4     1043.64     1037.14     27.36 o 
  -5  -7   4      958.99      920.90     21.51 o 
  -4  -7   4       20.72       14.75      4.23 o 
  -3  -7   4      720.78      659.80     27.08 o 
  -2  -7   4     2068.81     2000.69     60.19 o 
  -1  -7   4     1688.50     1702.72     48.40 o 
   0  -7   4     1358.25     1334.82     35.21 o 
   1  -7   4      972.46     1009.92     25.82 o 
   2  -7   4      118.74      125.12     12.96 o 
   3  -7   4        3.80        5.40      4.83 o 
   4  -7   4      175.01      175.56     16.21 o 
 -10  -6   4       80.19       91.98      8.31 o 
  -9  -6   4      437.13      431.59     15.86 o 
  -8  -6   4     1274.81     1245.65    120.12 o 
  -7  -6   4     1218.49     1206.76     34.65 o 
  -6  -6   4       21.17       24.61      4.68 o 
  -5  -6   4      502.24      476.83     14.69 o 
  -4  -6   4     1001.87     1001.50     23.92 o 
  -3  -6   4       90.88       88.73      6.70 o 
  -2  -6   4       34.92       31.16      5.85 o 
  -1  -6   4       87.41       81.57      6.39 o 
   0  -6   4     1604.27     1549.41     83.30 o 
   1  -6   4      610.03      633.75     14.00 o 
   2  -6   4      446.86      487.67     11.33 o 
   3  -6   4      219.05      219.79     10.38 o 
   4  -6   4        0.73        1.38      2.49 o 
   5  -6   4       86.48       92.50      8.07 o 
 -10  -5   4        1.66        0.05      2.68 o 
  -9  -5   4      338.53      351.10     28.32 o 
  -8  -5   4      952.95      980.79     25.76 o 
  -7  -5   4     2101.24     2136.78     73.53 o 
  -6  -5   4      404.09      398.27     18.64 o 
  -5  -5   4      138.55      122.05      7.36 o 
  -4  -5   4        4.45        6.80      2.78 o 
  -3  -5   4      131.31      103.91      6.61 o 
  -2  -5   4       32.15       24.11      3.76 o 
  -1  -5   4       34.11       37.28      2.79 o 
   0  -5   4      109.25      120.75      4.84 o 
   1  -5   4     1145.91     1138.38     15.15 o 
   2  -5   4     2148.64     2209.96     22.37 o 
   3  -5   4      502.39      518.08     11.50 o 
   4  -5   4      230.38      217.19     15.45 o 
   5  -5   4      183.29      191.14     15.26 o 
   6  -5   4      112.74      114.26      8.92 o 
 -11  -4   4       32.35       45.90      6.71 o 
 -10  -4   4      173.28      184.09     16.06 o 
  -9  -4   4      169.04      168.53      8.55 o 
  -8  -4   4      129.17      136.61      6.34 o 
  -7  -4   4      891.64      903.84     14.40 o 
  -6  -4   4      539.15      526.50     10.06 o 
  -5  -4   4       12.76       12.74      2.09 o 
  -3  -4   4      545.83      562.72     13.29 o 
  -2  -4   4     1034.28     1028.65     17.60 o 
  -1  -4   4      854.46      974.27     40.60 o 
   0  -4   4     1820.14     1892.09     17.84 o 
   1  -4   4      569.98      552.34      9.78 o 
   2  -4   4     5889.20     6122.91     49.55 o 
   3  -4   4     5599.86     5834.95     54.88 o 
   4  -4   4        5.11        7.41      2.49 o 
   5  -4   4        1.24        0.43      2.34 o 
   6  -4   4        0.43        1.67      3.02 o 
   7  -4   4       20.39       23.89      5.62 o 
 -11  -3   4      105.33      102.67     12.35 o 
 -10  -3   4       95.41       90.77      6.23 o 
  -9  -3   4      357.82      376.51     10.91 o 
  -8  -3   4      227.56      237.98      8.22 o 
  -7  -3   4     1094.72     1120.78     16.04 o 
  -6  -3   4     2629.50     2631.64     29.45 o 
  -5  -3   4      537.17      506.90      9.03 o 
  -4  -3   4     2083.16     2229.73     45.76 o 
  -3  -3   4     2168.28     2125.45     46.78 o 
  -2  -3   4     1012.76      938.97     15.53 o 
  -1  -3   4      356.14      332.41      9.30 o 
   0  -3   4      415.64      439.18      7.11 o 
   1  -3   4     2019.99     1973.87     17.46 o 
   2  -3   4     4142.74     4254.47     43.95 o 
   3  -3   4     7781.99     7970.78    113.19 o 
   4  -3   4     2990.05     3032.23     46.11 o 
   5  -3   4       52.89       57.09      4.37 o 
   6  -3   4      119.92      113.80      7.86 o 
   7  -3   4      320.23      313.26     13.32 o 
   8  -3   4        0.96        4.95      3.91 o 
 -11  -2   4       70.63       74.63      7.39 o 
 -10  -2   4      196.47      187.51     15.11 o 
  -9  -2   4        6.03        6.92      2.74 o 
  -8  -2   4      102.62      108.29      5.68 o 
  -7  -2   4       27.33       32.46      3.40 o 
  -6  -2   4     1632.03     1579.40     26.95 o 
  -5  -2   4     5436.59     5353.45     81.35 o 
  -4  -2   4     3523.98     3446.68     62.10 o 
  -3  -2   4     2702.07     2832.65     86.11 o 
  -2  -2   4     6497.49     6421.04     91.16 o 
  -1  -2   4     1985.66     1891.65     19.82 o 
   0  -2   4      280.51      335.26      5.67 o 
   1  -2   4      114.64      133.03      4.59 o 
   2  -2   4      588.55      535.72      8.86 o 
   3  -2   4     1235.63     1129.30     13.80 o 
   4  -2   4     2531.11     2521.40     54.56 o 
   5  -2   4     1856.84     1919.55     27.64 o 
   6  -2   4      463.87      479.39     16.08 o 
   7  -2   4       52.29       58.29      5.93 o 
   8  -2   4      353.21      355.35     14.18 o 
   9  -2   4       44.07       47.71      9.48 o 
 -10  -1   4      380.01      383.48     15.09 o 
  -9  -1   4      501.80      514.08     16.26 o 
  -8  -1   4      566.64      583.30    117.21 o 
  -7  -1   4        9.54        9.47      2.41 o 
  -6  -1   4       84.56       84.44      5.51 o 
  -5  -1   4     2073.92     1967.26     29.51 o 
  -4  -1   4    13970.07    14504.08    224.68 o 
  -3  -1   4     4123.26     4223.01     96.06 o 
  -2  -1   4      294.38      265.11      7.28 o 
  -1  -1   4    17332.96    17397.05    810.82 o 
   0  -1   4      755.38      742.86      7.97 o 
   1  -1   4      523.67      540.49      7.49 o 
   2  -1   4      741.99      774.35     11.46 o 
   3  -1   4       99.26      100.21      4.01 o 
   4  -1   4     1480.23     1549.01     16.19 o 
   5  -1   4     1111.05     1155.49     15.27 o 
   6  -1   4      959.68     1033.16     25.06 o 
   7  -1   4        1.66        4.16      2.35 o 
   8  -1   4      250.42      253.30     11.41 o 
   9  -1   4      193.86      170.13     15.72 o 
 -10   0   4      259.64      260.36     17.38 o 
  -9   0   4      446.64      456.21     15.85 o 
  -8   0   4      918.78      876.23     20.27 o 
  -7   0   4      266.15      257.64      7.94 o 
  -6   0   4       74.23       74.58      4.16 o 
  -5   0   4      267.34      249.06      6.54 o 
  -4   0   4      669.42      616.55      9.20 o 
  -3   0   4     8489.35     8772.56    140.41 o 
  -2   0   4     2753.99     2727.62     52.29 o 
  -1   0   4     3052.78     3356.34     47.88 o 
   0   0   4      314.00      326.62      6.12 o 
   1   0   4     4807.92     5235.89     26.87 o 
   2   0   4        0.63        3.77      1.32 o 
   3   0   4      374.43      405.28      7.44 o 
   4   0   4       72.49       87.06      3.78 o 
   5   0   4     1462.65     1394.85     37.07 o 
   6   0   4     1445.51     1412.66     31.30 o 
   7   0   4      484.77      501.26     11.06 o 
   8   0   4      347.43      348.96     16.46 o 
   9   0   4        0.57        0.53      3.97 o 
  10   0   4        2.44        0.60      4.61 o 
 -10   1   4       47.95       49.89      6.44 o 
  -9   1   4      165.63      163.23     10.21 o 
  -8   1   4      659.25      670.33     39.57 o 
  -7   1   4        0.14       -1.11      2.12 o 
  -6   1   4      439.94      449.99     13.71 o 
  -5   1   4       17.68       13.91      2.27 o 
  -4   1   4      696.53      688.38      9.37 o 
  -3   1   4     1780.89     1812.96     14.10 o 
  -2   1   4     2024.73     2082.62     35.24 o 
  -1   1   4     1764.52     1718.19     35.16 o 
   0   1   4     2382.48     2349.80     44.07 o 
   1   1   4     6258.66     6942.75     35.29 o 
   2   1   4     4849.22     5104.38     31.10 o 
   3   1   4     1351.33     1429.74     23.40 o 
   4   1   4      971.04      970.84     10.64 o 
   5   1   4     1887.56     1929.33     43.60 o 
   6   1   4     4496.42     4595.37     53.79 o 
   7   1   4     3188.18     3272.57     61.68 o 
   8   1   4      197.05      190.01     11.66 o 
   9   1   4       47.42       53.06      8.16 o 
  10   1   4       16.79       20.21      7.67 o 
  -9   2   4       48.82       45.20      5.99 o 
  -8   2   4      306.10      297.95     13.07 o 
  -7   2   4      718.31      696.17     18.32 o 
  -6   2   4      488.23      447.46     13.79 o 
  -5   2   4      222.44      211.57      8.88 o 
  -4   2   4      157.69      170.66     15.62 o 
  -3   2   4     2633.93     2526.01     83.83 o 
  -2   2   4     3261.75     3269.83     53.44 o 
  -1   2   4     1642.18     1651.05     36.30 o 
   0   2   4     1880.33     1852.55     37.20 o 
   1   2   4     1541.53     1474.23     10.79 o 
   2   2   4    11349.37    12340.46     62.45 o 
   3   2   4     3933.61     4206.74     90.42 o 
   4   2   4      169.00      157.51      3.26 o 
   5   2   4     1897.51     1913.23     31.60 o 
   6   2   4     4159.92     4325.87     46.33 o 
   7   2   4     4303.71     4425.81     54.30 o 
   8   2   4      348.62      353.25     12.82 o 
   9   2   4       70.63       60.08      6.57 o 
  10   2   4      106.95      117.97      8.76 o 
  -9   3   4      278.16      274.44     13.98 o 
  -8   3   4       30.94       28.76      6.00 o 
  -7   3   4      567.96      585.85     24.12 o 
  -6   3   4     1294.59     1339.00     31.35 o 
  -5   3   4       60.13       57.23      5.37 o 
  -4   3   4       26.04       19.17      3.46 o 
  -3   3   4      279.96      270.79      9.05 o 
  -2   3   4     4533.05     4446.53    113.44 o 
  -1   3   4    22898.57    20961.06    685.84 o 
   0   3   4     4153.15     4347.70     71.97 o 
   1   3   4     1470.94     1469.44     11.88 o 
   2   3   4     6615.52     7036.54    122.51 o 
   3   3   4     3178.56     3375.56     32.82 o 
   4   3   4     1241.52     1194.60     17.39 o 
   5   3   4      454.21      438.01     16.72 o 
   6   3   4      171.24      179.21      4.80 o 
   7   3   4      175.54      151.82      8.11 o 
   8   3   4     1107.23     1120.53     22.47 o 
   9   3   4      794.45      735.47     36.55 o 
  10   3   4       73.41       78.34      7.78 o 
  11   3   4      332.77      375.89     15.93 o 
  -8   4   4       18.46       15.89      4.38 o 
  -7   4   4      332.19      326.22     14.03 o 
  -6   4   4      729.82      707.78     19.24 o 
  -5   4   4     2827.40     2740.72     35.21 o 
  -4   4   4     2707.36     2751.27     62.54 o 
  -3   4   4      166.41      167.53      7.82 o 
  -2   4   4      383.90      393.82     11.53 o 
  -1   4   4     3208.44     3438.53     90.65 o 
   0   4   4    11439.17    12424.00    143.57 o 
   1   4   4     2788.10     2825.44     18.43 o 
   2   4   4     2260.66     2272.62     16.17 o 
   3   4   4     1429.65     1298.51     12.91 o 
   4   4   4       59.64       83.35      6.46 o 
   5   4   4      409.32      411.10     11.94 o 
   6   4   4      510.93      479.14     13.05 o 
   7   4   4      138.77      126.70      7.59 o 
   8   4   4      339.93      335.51     22.07 o 
   9   4   4      236.25      233.65     11.29 o 
  10   4   4      112.12      118.40      9.58 o 
  11   4   4       64.54       70.20      7.50 o 
  -8   5   4       48.79       45.82      9.37 o 
  -7   5   4       39.09       29.38      5.93 o 
  -6   5   4      737.30      718.11     20.59 o 
  -5   5   4     1128.00     1109.78     42.98 o 
  -4   5   4     1289.72     1112.37     68.33 o 
  -3   5   4      199.11      180.88      8.75 o 
  -2   5   4       12.51       21.16      3.73 o 
  -1   5   4      562.71      570.30     22.26 o 
   0   5   4     1586.02     1557.85     21.45 o 
   1   5   4     1946.62     1931.94     16.74 o 
   2   5   4       94.76      107.05      4.17 o 
   4   5   4     2153.78     2280.52     33.02 o 
   5   5   4     1175.48     1209.50     31.18 o 
   6   5   4       35.23       38.70      6.97 o 
   7   5   4       93.66       82.18      6.39 o 
   8   5   4      195.25      190.75      9.88 o 
   9   5   4      487.08      460.17     23.72 o 
  10   5   4      326.31      343.02     21.28 o 
  11   5   4      114.97      123.44      9.57 o 
  -7   6   4      196.33      192.37     17.51 o 
  -6   6   4       13.94       14.90      4.24 o 
  -5   6   4      434.56      414.90     15.67 o 
  -4   6   4      766.66      735.58     42.00 o 
  -3   6   4        7.33       11.74      3.87 o 
  -2   6   4        4.86       34.03     23.27 o 
  -1   6   4      101.30       93.72      4.06 o 
   0   6   4      484.39      435.37      8.76 o 
   1   6   4      254.49      235.51      8.58 o 
   2   6   4      819.67      805.86     11.88 o 
   3   6   4      223.61      231.98      6.50 o 
   4   6   4      499.89      494.50     10.75 o 
   5   6   4     2219.43     2234.13     38.48 o 
   6   6   4      541.90      532.69     14.46 o 
   7   6   4      197.38      177.80      9.18 o 
   8   6   4       51.59       59.08      6.05 o 
   9   6   4      229.67      227.04     11.38 o 
  10   6   4      591.43      601.80     19.17 o 
  11   6   4      345.83      383.77     17.40 o 
  -6   7   4      199.97      184.65     12.10 o 
  -5   7   4        0.39        0.07      2.48 o 
  -4   7   4      335.36      301.24     19.10 o 
  -3   7   4      642.99      587.93     17.72 o 
  -2   7   4       32.06       30.18      4.93 o 
  -1   7   4       57.09       60.79      5.83 o 
   0   7   4       59.94       53.99      5.37 o 
   1   7   4      782.32      786.61     12.81 o 
   2   7   4     2605.62     2677.40     23.54 o 
   3   7   4     2724.18     2817.21     30.35 o 
   4   7   4     1247.44     1243.65     28.64 o 
   5   7   4     1501.58     1523.78     24.32 o 
   6   7   4     2058.21     2077.02     39.86 o 
   7   7   4      271.56      250.46     18.80 o 
   8   7   4        0.05       -0.98      2.56 o 
   9   7   4      191.77      189.30     10.63 o 
  10   7   4      136.39      119.55      9.12 o 
  -5   8   4      208.15      209.12     12.75 o 
  -4   8   4        5.89       10.02      6.46 o 
  -3   8   4      490.28      520.57     17.81 o 
  -2   8   4     1275.25     1309.99     26.64 o 
  -1   8   4      405.39      403.51     14.25 o 
   0   8   4      414.17      399.08     13.65 o 
   1   8   4      209.84      194.38      7.16 o 
   2   8   4     1259.64     1295.37     17.72 o 
   3   8   4     1467.86     1442.95     18.70 o 
   4   8   4      329.29      330.95      9.16 o 
   5   8   4     1085.25     1012.24    109.44 o 
   6   8   4     1286.75     1296.86     24.19 o 
   7   8   4      991.88      973.26     21.72 o 
   8   8   4      432.99      373.12     14.54 o 
   9   8   4        3.57        0.84      2.67 o 
  10   8   4        0.92        2.54      3.47 o 
  -3   9   4      207.50      211.01     15.36 o 
  -2   9   4      913.02      880.60     23.42 o 
  -1   9   4     1567.43     1575.77     29.81 o 
   0   9   4      293.21      290.94     12.55 o 
   1   9   4      320.64      300.61     12.30 o 
   2   9   4      193.45      178.53      7.42 o 
   3   9   4      889.93      881.47     15.78 o 
   4   9   4     1064.94     1093.17     32.92 o 
   5   9   4      187.04      187.92      7.62 o 
   6   9   4      238.49      233.69     12.75 o 
   7   9   4      535.78      447.44     20.45 o 
   8   9   4       93.57       97.50     21.46 o 
   9   9   4       72.66       83.14      7.87 o 
  -1  10   4      616.22      626.95     20.19 o 
   0  10   4      412.89      418.78     16.02 o 
   1  10   4      108.86      101.60      8.19 o 
   2  10   4        1.33        2.53      2.96 o 
   3  10   4       22.85       20.52      3.65 o 
   4  10   4       71.36       68.82      6.37 o 
   5  10   4       60.28       60.51      8.99 o 
   6  10   4        5.11        9.63      5.21 o 
   8  10   4      138.50      162.33     15.56 o 
   1  11   4       48.48       61.19     10.80 o 
   2  11   4        0.34        1.17      3.97 o 
   3  11   4       61.15       62.97     10.01 o 
   4  11   4       50.31       47.52      6.18 o 
   5  11   4       53.50       57.45      9.82 o 
   6  11   4       73.45       90.20     11.45 o 
  -7  -9   5       78.49       69.98      7.74 o 
  -6  -9   5      162.57      160.63     10.96 o 
  -5  -9   5       99.74       99.72      8.75 o 
  -4  -9   5       40.52       36.71      5.63 o 
  -3  -9   5       94.02       87.50      9.82 o 
  -2  -9   5       72.02       76.07      7.75 o 
  -1  -9   5      246.33      271.45     13.78 o 
   0  -9   5        0.95        1.13      4.53 o 
  -8  -8   5      159.43      161.39     10.77 o 
  -7  -8   5        7.68       10.18      4.00 o 
  -6  -8   5      291.18      276.77     13.32 o 
  -5  -8   5      994.37     1006.65     24.57 o 
  -4  -8   5      223.62      226.08     11.96 o 
  -3  -8   5       63.77       64.10      7.42 o 
  -2  -8   5      311.31      303.69     13.41 o 
  -1  -8   5      357.56      352.60     14.43 o 
   0  -8   5       48.40       48.49      6.72 o 
   1  -8   5      110.02      101.24     12.96 o 
   2  -8   5      333.72      308.09     21.58 o 
  -9  -7   5      270.13      248.02     13.09 o 
  -8  -7   5      100.65       81.24     10.71 o 
  -7  -7   5       23.09       22.03      4.95 o 
  -6  -7   5      424.33      423.26     15.55 o 
  -5  -7   5      740.81      678.50     19.19 o 
  -4  -7   5     2632.45     2748.50     37.71 o 
  -3  -7   5     1729.36     1754.76     29.87 o 
  -2  -7   5      640.32      653.94     30.70 o 
  -1  -7   5     1231.01     1165.20     24.29 o 
   0  -7   5      560.60      537.64     16.68 o 
   1  -7   5       10.06        7.14      3.62 o 
   2  -7   5       12.83       10.99      6.01 o 
   3  -7   5       68.13       78.15     10.99 o 
   4  -7   5      330.03      307.14     21.43 o 
 -10  -6   5      197.50      218.31     12.21 o 
  -9  -6   5      637.63      643.99     33.36 o 
  -8  -6   5     1082.41      983.61     74.05 o 
  -7  -6   5      499.50      488.43     16.26 o 
  -6  -6   5       60.89       60.51      6.36 o 
  -5  -6   5      401.21      381.69     13.77 o 
  -4  -6   5     1045.92      980.51     35.95 o 
  -3  -6   5     2697.81     2342.77    400.21 o 
  -2  -6   5     1254.90     1216.06     31.62 o 
  -1  -6   5       20.54       31.28      5.38 o 
   0  -6   5      755.67      728.20     18.14 o 
   1  -6   5      743.68      717.55     31.51 o 
   2  -6   5      111.82      124.76      8.22 o 
   3  -6   5       21.00       26.21      4.66 o 
   4  -6   5        4.45        3.19      3.05 o 
   5  -6   5       97.17       98.57      8.45 o 
 -10  -5   5      114.89      119.25      9.04 o 
  -9  -5   5      505.43      538.87     17.45 o 
  -8  -5   5     1152.87     1190.06     28.70 o 
  -7  -5   5     1170.34     1140.09     23.48 o 
  -6  -5   5      582.34      573.48     32.73 o 
  -5  -5   5      197.80      192.74      9.81 o 
  -4  -5   5      841.67      842.23     18.62 o 
  -3  -5   5     1518.38     1518.21     24.44 o 
  -2  -5   5     1431.05     1418.53     23.52 o 
  -1  -5   5        8.45        9.98      3.13 o 
   0  -5   5       23.00       19.22      3.78 o 
   1  -5   5      918.29      961.40     14.34 o 
   2  -5   5     1010.68     1010.28     15.62 o 
   3  -5   5      132.51      143.31      8.37 o 
   4  -5   5      113.00      109.60      7.81 o 
   5  -5   5       15.15       18.84      4.65 o 
   6  -5   5      427.06      463.96     24.68 o 
 -10  -4   5      190.98      214.65     11.42 o 
  -9  -4   5        8.45       18.32      4.42 o 
  -8  -4   5      157.72      153.59      8.96 o 
  -7  -4   5     1841.13     1792.46    146.68 o 
  -6  -4   5      356.07      349.29     12.64 o 
  -5  -4   5      253.81      242.91      9.90 o 
  -4  -4   5       73.81       80.61      5.79 o 
  -3  -4   5      685.13      641.52     14.90 o 
  -2  -4   5      517.07      463.51     12.61 o 
  -1  -4   5      605.54      612.33     14.35 o 
   0  -4   5      874.34      889.18     24.09 o 
   1  -4   5       82.51       77.74      4.13 o 
   2  -4   5      693.20      715.13     12.41 o 
   3  -4   5     1237.47     1187.43     16.89 o 
   4  -4   5      560.29      542.49     29.38 o 
   5  -4   5      168.96      164.18      7.27 o 
   6  -4   5       97.26       89.16      7.54 o 
   7  -4   5      855.07      916.49     23.89 o 
 -10  -3   5      318.66      336.21     17.55 o 
  -9  -3   5      711.08      753.98     15.38 o 
  -8  -3   5       48.83       53.69      6.78 o 
  -7  -3   5      122.24      122.78      5.87 o 
  -6  -3   5      775.09      786.96     13.69 o 
  -5  -3   5       56.17       65.59      3.70 o 
  -4  -3   5      356.05      379.20     14.80 o 
  -3  -3   5       93.51       87.96      5.60 o 
  -2  -3   5      655.32      577.68     13.00 o 
  -1  -3   5     3272.23     3126.76     33.80 o 
   0  -3   5     1198.09     1125.84     21.71 o 
   1  -3   5     1689.68     1675.05     19.58 o 
   2  -3   5     4240.67     4447.80     66.99 o 
   3  -3   5     3587.09     3713.96     34.97 o 
   4  -3   5      292.53      293.12      8.63 o 
   5  -3   5      184.46      182.29      7.32 o 
   6  -3   5      819.54      840.05     15.82 o 
   7  -3   5      299.16      306.89     13.28 o 
   8  -3   5      398.52      417.35     20.11 o 
 -10  -2   5      225.27      257.99     12.34 o 
  -9  -2   5      368.13      411.49     12.02 o 
  -8  -2   5      204.65      211.56      7.86 o 
  -7  -2   5      488.16      502.98     15.50 o 
  -6  -2   5     1101.15     1116.00     40.18 o 
  -5  -2   5     2952.95     2881.20     90.69 o 
  -4  -2   5     1315.78     1255.17     41.17 o 
  -3  -2   5       40.83       44.97      2.59 o 
  -2  -2   5      369.04      439.60     14.85 o 
  -1  -2   5     3831.49     4263.07     77.83 o 
   0  -2   5     9607.55    10254.67    103.63 o 
   1  -2   5     1037.82      944.02     11.39 o 
   2  -2   5     1450.77     1327.82     14.63 o 
   3  -2   5     3246.58     3288.61     24.72 o 
   4  -2   5     1219.67     1206.21     19.99 o 
   5  -2   5      401.47      392.73      9.91 o 
   6  -2   5      270.57      265.83      8.71 o 
   7  -2   5        3.65        5.14      2.50 o 
   8  -2   5      239.71      223.05     11.70 o 
 -10  -1   5       48.46       38.27      6.18 o 
  -9  -1   5      152.39      157.67     14.51 o 
  -8  -1   5        0.51        1.60      2.15 o 
  -7  -1   5      195.86      195.73      7.12 o 
  -6  -1   5     3555.59     3610.22     90.28 o 
  -5  -1   5     7753.00     8096.08    207.35 o 
  -4  -1   5     7692.13     8206.33    148.48 o 
  -3  -1   5     3488.72     3460.88     65.34 o 
  -2  -1   5      611.08      678.66     13.15 o 
  -1  -1   5      209.76      221.37      5.47 o 
   0  -1   5     9770.60    10708.41     99.65 o 
   1  -1   5    10068.16    10657.08     37.81 o 
   2  -1   5      856.78      812.70     10.70 o 
   3  -1   5      136.41      124.53      4.71 o 
   4  -1   5     1839.57     1766.26     36.81 o 
   5  -1   5      412.70      412.25      9.52 o 
   6  -1   5      968.77      987.57     22.23 o 
   7  -1   5      752.92      760.15     19.20 o 
   8  -1   5       61.13       56.51      6.23 o 
   9  -1   5      141.79      131.85     14.32 o 
 -10   0   5       50.73       42.03      5.80 o 
  -9   0   5       27.98       33.89      5.29 o 
  -8   0   5       68.43       63.79      6.34 o 
  -7   0   5       34.26       44.15      4.01 o 
  -6   0   5      390.61      390.94      9.11 o 
  -5   0   5     3059.12     2880.66     22.81 o 
  -4   0   5     6766.36     6726.89    116.68 o 
  -3   0   5     5493.39     5764.79    160.55 o 
  -2   0   5      312.99      259.38      5.50 o 
  -1   0   5       25.86       31.21      2.09 o 
   0   0   5       87.13       73.87      2.95 o 
   1   0   5      152.70      124.60      3.81 o 
   2   0   5      402.97      357.51      6.57 o 
   3   0   5       18.02       16.26      2.05 o 
   4   0   5       11.72       14.30      2.13 o 
   5   0   5     1798.54     1838.56     23.32 o 
   6   0   5     1544.75     1569.77     22.67 o 
   7   0   5        4.64        7.85      2.60 o 
   8   0   5      113.77      117.00      8.01 o 
   9   0   5        0.12       -0.21      2.84 o 
  10   0   5      316.41      307.17     21.77 o 
 -10   1   5       67.68       84.21      7.98 o 
  -9   1   5        3.89        7.56      3.33 o 
  -8   1   5       25.49       26.57      4.86 o 
  -7   1   5      267.01      232.65     20.25 o 
  -6   1   5      769.78      787.00     12.22 o 
  -5   1   5       22.84       16.83      2.44 o 
  -4   1   5     3519.50     3625.73     50.82 o 
  -3   1   5     4025.37     3978.95     55.09 o 
  -2   1   5      256.97      252.47      9.86 o 
  -1   1   5      531.75      519.79     21.31 o 
   0   1   5      165.86      196.01      4.50 o 
   1   1   5     3505.30     3830.25     19.75 o 
   2   1   5       27.20       35.71      2.16 o 
   3   1   5     3858.26     4131.46     82.28 o 
   4   1   5      798.85      823.83     15.70 o 
   5   1   5      410.00      421.70      8.37 o 
   6   1   5     1701.84     1685.12     40.77 o 
   7   1   5      393.98      402.02     16.93 o 
   8   1   5        0.41        1.38      2.56 o 
   9   1   5        2.79        3.00      2.90 o 
  10   1   5      103.25      118.70      9.01 o 
  -9   2   5        0.28        0.94      2.64 o 
  -8   2   5       56.58       60.40      6.56 o 
  -7   2   5       17.25       17.54      4.32 o 
  -6   2   5      956.99      919.78     19.91 o 
  -5   2   5      483.99      446.13     12.99 o 
  -4   2   5        1.44        4.22      1.31 o 
  -3   2   5     1856.83     1891.75     26.17 o 
  -2   2   5     7620.15     8050.57    156.32 o 
   0   2   5       23.47       26.78      1.97 o 
   1   2   5      501.11      514.81      9.10 o 
   2   2   5     1512.71     1638.75     14.44 o 
   3   2   5     7880.12     8738.94     46.05 o 
   4   2   5     1020.66      998.41     16.44 o 
   5   2   5     1172.97     1130.73     31.59 o 
   6   2   5     1290.66     1271.54     41.74 o 
   7   2   5     1594.82     1573.26     77.21 o 
   8   2   5      366.18      351.18     14.82 o 
   9   2   5       19.46       17.07      4.40 o 
  10   2   5       26.63       29.60      5.68 o 
  -9   3   5        0.33        2.79      3.32 o 
  -8   3   5       22.41       21.69      4.87 o 
  -7   3   5      105.97       91.06      7.77 o 
  -6   3   5      498.65      488.78     15.52 o 
  -5   3   5      668.58      681.00     22.26 o 
  -4   3   5      405.76      354.74     11.37 o 
  -3   3   5      700.07      650.21     14.14 o 
  -2   3   5     3492.44     3583.97    129.87 o 
  -1   3   5    10239.75    10575.74    133.89 o 
   0   3   5     2834.16     2821.07     69.91 o 
   1   3   5      397.07      425.66     12.33 o 
   2   3   5      424.69      433.12      6.21 o 
   3   3   5     3829.34     3850.97     46.31 o 
   4   3   5     8144.56     8561.70     49.36 o 
   5   3   5      887.92      858.52     21.83 o 
   6   3   5      948.90      905.48     18.16 o 
   7   3   5     3066.33     3073.08     68.15 o 
   8   3   5     1114.98     1106.74     46.21 o 
   9   3   5      208.95      208.82     11.17 o 
  10   3   5       52.31       59.95      6.73 o 
  11   3   5       21.06       27.47      5.97 o 
  -8   4   5        0.23        0.05      2.55 o 
  -7   4   5       49.36       59.49      6.42 o 
  -6   4   5       14.42       12.39      3.95 o 
  -5   4   5        2.23        3.60      3.45 o 
  -4   4   5        4.57        1.67      2.35 o 
  -3   4   5     1778.56     1817.69     40.93 o 
  -2   4   5     1868.90     1833.48     23.74 o 
  -1   4   5     9400.31    10415.24    265.87 o 
   0   4   5    13302.62    14167.72    280.51 o 
   1   4   5     2942.01     2972.69     27.90 o 
   2   4   5      554.02      554.53      8.09 o 
   3   4   5      271.14      267.88      5.88 o 
   4   4   5     2794.78     2800.29     28.49 o 
   5   4   5     1275.66     1237.56     20.18 o 
   6   4   5      152.02      138.32      7.57 o 
   7   4   5        6.88        6.13      2.93 o 
   8   4   5      230.58      228.20     10.78 o 
   9   4   5      749.83      714.66     27.08 o 
  10   4   5      325.52      303.20     19.20 o 
  11   4   5      145.89      157.21     13.20 o 
  -7   5   5       48.13       50.02      6.25 o 
  -6   5   5      366.91      359.22     27.34 o 
  -5   5   5       37.45       31.61      5.24 o 
  -4   5   5       53.79       63.35      6.38 o 
  -3   5   5        0.35        0.15      3.06 o 
  -2   5   5      498.41      498.47     13.46 o 
  -1   5   5     6018.55     6488.12    200.72 o 
   0   5   5     2514.12     2509.40     58.81 o 
   1   5   5      973.29      888.04     11.56 o 
   2   5   5     1045.40     1052.76     16.91 o 
   3   5   5      231.03      234.87      5.76 o 
   4   5   5       37.73       44.60      2.69 o 
   5   5   5       33.65       56.52      7.72 o 
   6   5   5      194.78      174.37      8.49 o 
   7   5   5      123.10      109.93     10.54 o 
   8   5   5      177.76      192.16     10.20 o 
   9   5   5     1022.25     1051.09     32.43 o 
  10   5   5      260.94      244.45     12.61 o 
  11   5   5      104.44      110.86      9.25 o 
  -7   6   5      617.05      628.72     21.60 o 
  -6   6   5       78.34       71.53      8.86 o 
  -5   6   5      355.96      375.65     15.13 o 
  -4   6   5      217.64      195.95     10.54 o 
  -3   6   5      575.39      494.69     22.78 o 
  -2   6   5      183.51      190.88     17.68 o 
  -1   6   5       28.20       28.82      4.15 o 
   0   6   5     2590.51     2690.89     62.36 o 
   1   6   5     1014.26     1040.93     15.27 o 
   2   6   5      248.98      227.08      6.50 o 
   3   6   5       90.98       76.81      3.98 o 
   4   6   5        2.43        3.07      1.56 o 
   5   6   5        0.02        2.82      2.69 o 
   6   6   5       19.59       24.21      4.31 o 
   7   6   5       66.42       65.41      6.02 o 
   8   6   5      145.98      125.87      8.33 o 
   9   6   5      347.77      359.44     14.40 o 
  10   6   5      408.21      454.67     24.81 o 
  11   6   5      106.65      113.12      9.52 o 
  -6   7   5      113.28      117.84      9.84 o 
  -5   7   5        2.49        3.18      4.35 o 
  -4   7   5        0.70       -2.00      2.88 o 
  -3   7   5        1.83        5.10      3.06 o 
  -2   7   5      793.92      739.06     18.84 o 
  -1   7   5       94.14       74.29      6.35 o 
   0   7   5       49.77       42.41      3.48 o 
   1   7   5     1722.31     1715.33     24.07 o 
   2   7   5     3239.25     3314.27     26.31 o 
   3   7   5      209.80      212.49      6.96 o 
   4   7   5      121.29      118.03      6.88 o 
   5   7   5        6.89        6.36      3.01 o 
   6   7   5      370.41      349.46     12.68 o 
   7   7   5     1303.73     1257.45     24.43 o 
   8   7   5      447.54      418.45     14.99 o 
   9   7   5      113.72      117.04      8.77 o 
  10   7   5      247.22      253.70     12.95 o 
  -5   8   5       13.78       19.04      7.78 o 
  -4   8   5       21.66       26.33      5.95 o 
  -3   8   5       77.35       87.48      8.08 o 
  -2   8   5        0.03        2.39      3.05 o 
  -1   8   5        3.51        5.71      3.18 o 
   0   8   5       79.36       79.78      6.63 o 
   1   8   5       60.13       62.86      6.02 o 
   2   8   5     2500.35     2601.81     38.25 o 
   3   8   5     5035.18     5224.67     35.62 o 
   4   8   5     1674.50     1753.88     20.52 o 
   5   8   5      426.38      422.85     31.79 o 
   6   8   5       44.41       42.63      5.38 o 
   7   8   5      380.31      397.53     14.45 o 
   8   8   5      224.39      208.64     11.22 o 
   9   8   5      118.93      122.52      9.00 o 
  10   8   5      147.18      143.70     10.06 o 
  -3   9   5      241.30      267.96     19.31 o 
  -2   9   5       81.50       82.62      7.98 o 
  -1   9   5        6.46        5.76      4.02 o 
   0   9   5       53.65       52.50      6.51 o 
   1   9   5       64.00       74.71      6.78 o 
   2   9   5      564.52      564.45     12.79 o 
   3   9   5     3427.47     3587.23     73.06 o 
   4   9   5     1828.28     1853.65    103.90 o 
   5   9   5      377.80      370.71     19.99 o 
   6   9   5      171.89      148.37     11.39 o 
   7   9   5       41.40       45.98      6.18 o 
   8   9   5       20.79       21.90      5.95 o 
   9   9   5       48.81       43.71      6.25 o 
  -1  10   5      130.58      125.56      9.68 o 
   0  10   5        0.94        3.91      3.71 o 
   1  10   5        0.16        1.39      3.15 o 
   2  10   5       44.74       52.63      6.23 o 
   3  10   5      421.17      439.09     12.08 o 
   4  10   5      445.80      402.98     22.44 o 
   5  10   5      510.53      503.03     16.33 o 
   6  10   5      139.30      115.38      8.76 o 
   7  10   5      133.65      135.30      9.60 o 
   8  10   5       27.36       24.82      7.89 o 
   1  11   5       59.21       64.40      7.36 o 
   2  11   5        2.01        1.37      3.31 o 
   3  11   5        7.17       14.34      7.99 o 
   4  11   5      191.03      196.57     16.25 o 
   5  11   5      220.82      209.73     17.27 o 
   6  11   5      134.61      129.46     14.58 o 
   7  11   5       49.79       51.52     10.61 o 
  -5  -9   6      189.85      187.89     11.88 o 
  -4  -9   6       22.24       19.92      5.72 o 
  -3  -9   6        6.24        3.35      3.22 o 
  -2  -9   6        3.08        6.60      3.91 o 
  -8  -8   6      161.01      148.89     10.72 o 
  -7  -8   6        3.75        0.99      3.59 o 
  -6  -8   6        1.60        1.36      3.04 o 
  -5  -8   6      298.97      299.72     14.04 o 
  -4  -8   6       59.50       56.71      6.64 o 
  -3  -8   6       21.75       16.30      4.54 o 
  -2  -8   6       50.80       55.15      8.12 o 
  -1  -8   6      100.22       99.28      8.53 o 
   0  -8   6      491.66      513.44     18.12 o 
   1  -8   6      354.70      358.88     20.33 o 
  -9  -7   6      110.09      122.94     15.88 o 
  -8  -7   6      396.55      412.96     16.56 o 
  -7  -7   6      114.56      104.18      8.57 o 
  -6  -7   6      159.40      164.64     10.30 o 
  -5  -7   6      447.55      436.71     16.02 o 
  -4  -7   6     1369.28     1379.06     39.88 o 
  -3  -7   6      754.14      698.97     22.39 o 
  -2  -7   6       53.42       56.68      6.35 o 
  -1  -7   6       59.01       56.64      6.40 o 
   0  -7   6      346.03      348.15     14.37 o 
   1  -7   6     2046.71     2132.06     73.15 o 
   2  -7   6      450.75      434.66     15.98 o 
   3  -7   6      134.73       96.86     13.79 o 
  -9  -6   6       21.32       29.95      5.71 o 
  -8  -6   6       19.57       22.80      5.36 o 
  -7  -6   6       58.65       64.95      6.76 o 
  -6  -6   6     1012.60      994.35     46.73 o 
  -5  -6   6     2285.56     2298.95     34.33 o 
  -4  -6   6     2471.39     2476.58     43.41 o 
  -3  -6   6     2049.68     1993.14     31.11 o 
  -2  -6   6      534.50      502.30     19.74 o 
  -1  -6   6       77.86       72.26      6.46 o 
   0  -6   6       47.75       44.25      8.33 o 
   1  -6   6      169.53      148.61     12.73 o 
   2  -6   6      675.55      695.47     18.89 o 
   3  -6   6      118.04      126.01      8.72 o 
   4  -6   6        8.40        5.14      4.68 o 
 -10  -5   6      121.37      118.22      9.32 o 
  -9  -5   6       23.48       25.26      5.49 o 
  -8  -5   6       95.69      107.56      8.40 o 
  -7  -5   6       26.59       26.37      5.99 o 
  -6  -5   6      682.25      659.02     18.04 o 
  -5  -5   6      638.75      596.45     54.23 o 
  -4  -5   6     1859.92     1852.69     28.67 o 
  -3  -5   6     3439.06     3397.93     38.27 o 
  -2  -5   6     1906.84     1837.96     27.93 o 
  -1  -5   6      401.71      411.25     13.43 o 
   0  -5   6       16.64       17.05      4.11 o 
   1  -5   6       53.29       48.94      5.47 o 
   2  -5   6       71.60       65.61      9.46 o 
   3  -5   6       16.19       23.19      3.70 o 
   4  -5   6      297.73      295.07     18.24 o 
   5  -5   6       84.78       82.66      7.36 o 
   6  -5   6      393.72      410.14     16.31 o 
 -10  -4   6      611.63      688.26     36.24 o 
  -9  -4   6      204.36      200.07     10.86 o 
  -8  -4   6      133.54      122.93      8.40 o 
  -7  -4   6        7.90        9.82      3.87 o 
  -6  -4   6       99.74       84.24      6.89 o 
  -5  -4   6      487.23      493.30     19.72 o 
  -4  -4   6       52.43       45.16      4.85 o 
  -3  -4   6      929.03      971.83     19.28 o 
  -2  -4   6     4572.69     4695.88     41.89 o 
  -1  -4   6      393.31      404.94     12.39 o 
   0  -4   6        0.41        2.22      1.58 o 
   1  -4   6      116.09      118.47      5.12 o 
   2  -4   6       15.86       13.99      2.66 o 
   3  -4   6       64.08       68.31      4.87 o 
   4  -4   6      176.74      169.71      7.33 o 
   5  -4   6       46.08       54.14      4.75 o 
   6  -4   6       94.00      110.36      8.42 o 
   7  -4   6      397.99      429.46     16.69 o 
 -10  -3   6      454.80      470.41     16.78 o 
  -9  -3   6      231.67      219.34     11.20 o 
  -8  -3   6       61.98       52.77     11.45 o 
  -7  -3   6      167.61      169.64      6.78 o 
  -6  -3   6       43.10       40.05      3.53 o 
  -5  -3   6     1323.11     1360.24     29.31 o 
  -4  -3   6      550.44      572.64     15.79 o 
  -3  -3   6      121.39      122.63      6.76 o 
  -2  -3   6      452.69      441.75     12.08 o 
  -1  -3   6     3571.51     3571.47     52.79 o 
   0  -3   6     1396.09     1442.80     14.65 o 
   1  -3   6       40.40       53.60      3.49 o 
   2  -3   6       15.50       16.27      2.60 o 
   3  -3   6      131.50      124.02      5.72 o 
   4  -3   6     1194.80     1200.37     18.39 o 
   5  -3   6      849.71      821.14     60.40 o 
   6  -3   6      470.18      493.41     15.18 o 
   7  -3   6      576.25      608.52     20.75 o 
 -10  -2   6      489.53      544.39     17.83 o 
  -9  -2   6      544.26      559.54     32.18 o 
  -8  -2   6        3.21        5.43      2.39 o 
  -7  -2   6       25.39       25.29      3.46 o 
  -6  -2   6       40.23       40.83      3.49 o 
  -5  -2   6      681.31      662.89     22.16 o 
  -4  -2   6      260.93      266.36      6.57 o 
  -3  -2   6      923.62      927.88     19.25 o 
  -2  -2   6      180.54      134.31      3.77 o 
  -1  -2   6     2544.34     2458.14     27.66 o 
   0  -2   6    17212.72    18155.10     80.97 o 
   1  -2   6     1747.88     1748.73     16.45 o 
   2  -2   6      113.77      105.33      4.75 o 
   3  -2   6      264.45      266.42      7.56 o 
   4  -2   6      511.64      493.91     15.24 o 
   5  -2   6     1882.48     1907.54     29.00 o 
   6  -2   6      347.94      360.76     12.88 o 
   7  -2   6      443.75      421.65     31.89 o 
   8  -2   6      336.94      358.24     21.84 o 
 -10  -1   6      132.41      137.23      9.52 o 
  -9  -1   6     1169.78     1219.92    107.47 o 
  -8  -1   6      440.48      436.96     11.28 o 
  -7  -1   6       21.51       24.56      3.47 o 
  -6  -1   6       68.80       80.50      4.65 o 
  -5  -1   6      254.55      227.80      6.80 o 
  -4  -1   6      102.13       84.36      4.06 o 
  -3  -1   6       52.69       46.61      3.51 o 
  -2  -1   6     3226.40     3355.01     50.88 o 
  -1  -1   6    10516.75    11188.34    162.56 o 
   0  -1   6     9548.86     9962.98    110.99 o 
   1  -1   6     7508.54     7642.17     33.50 o 
   2  -1   6     3109.21     3152.73     41.65 o 
   3  -1   6       16.82       20.61      2.51 o 
   4  -1   6       66.31       76.18      4.34 o 
   5  -1   6      211.82      203.05      9.31 o 
   6  -1   6      273.04      270.74      8.64 o 
   7  -1   6        3.45        4.98      2.49 o 
   8  -1   6       69.39       81.49      8.54 o 
   9  -1   6      535.46      521.00     27.18 o 
 -10   0   6       51.59       69.90      7.28 o 
  -9   0   6      352.22      376.45     16.80 o 
  -8   0   6     1894.38     1900.18    102.64 o 
  -7   0   6     1843.67     1849.72     46.48 o 
  -6   0   6      138.42      140.46      5.81 o 
  -5   0   6      765.58      748.29     14.10 o 
  -4   0   6     1637.42     1635.37     16.54 o 
  -3   0   6       98.09      111.53      4.32 o 
  -2   0   6      963.09      975.00     16.64 o 
  -1   0   6      183.21      192.24      8.57 o 
   0   0   6     2736.24     2707.41     18.28 o 
   1   0   6     8164.04     8528.71    105.28 o 
   2   0   6     3334.98     3468.26     65.31 o 
   3   0   6     1343.87     1287.62     19.98 o 
   4   0   6      219.43      208.37      6.17 o 
   5   0   6      333.05      322.98      8.17 o 
   6   0   6      198.41      194.84      6.96 o 
   7   0   6       21.57       26.27      4.68 o 
   8   0   6       91.93       89.90      7.38 o 
   9   0   6       49.78       54.97      6.63 o 
 -10   1   6       15.91       16.24      6.50 o 
  -9   1   6        1.69        3.97      2.91 o 
  -8   1   6      232.92      239.24     13.02 o 
  -7   1   6     1892.26     1915.38     62.81 o 
  -6   1   6     6055.77     6231.02    131.27 o 
  -5   1   6      479.18      446.84      9.07 o 
  -4   1   6        0.49        3.72      2.57 o 
  -3   1   6       81.39       61.90      3.31 o 
  -2   1   6     1839.11     1984.40     57.79 o 
  -1   1   6      540.69      544.21     20.61 o 
   1   1   6     2625.16     2514.56     17.28 o 
   2   1   6      538.13      436.02      8.26 o 
   3   1   6      613.43      572.11     23.54 o 
   4   1   6      788.96      794.80     18.03 o 
   5   1   6      261.10      256.30      6.57 o 
   6   1   6      231.25      227.11      7.93 o 
   7   1   6       10.04       11.85      3.75 o 
   8   1   6      376.48      360.63     13.72 o 
   9   1   6      139.02      144.14      9.43 o 
  10   1   6      248.12      277.57     25.13 o 
  -9   2   6       13.56       12.89      4.30 o 
  -8   2   6      150.66      147.64      9.57 o 
  -7   2   6      472.47      456.45     15.42 o 
  -6   2   6     2508.94     2530.65     51.98 o 
  -5   2   6      863.80      819.68     24.16 o 
  -4   2   6        4.10        6.72      1.65 o 
  -3   2   6       14.93       10.56      1.84 o 
  -2   2   6      387.80      417.26     10.73 o 
  -1   2   6      260.92      249.39      5.84 o 
   0   2   6     1576.21     1512.10     19.62 o 
   1   2   6      269.51      293.89      5.82 o 
   2   2   6      577.56      537.01      9.75 o 
   3   2   6     4028.93     4032.10     77.66 o 
   4   2   6      972.90      992.54     29.59 o 
   5   2   6      166.81      187.59     17.92 o 
   6   2   6      176.84      170.24      8.65 o 
   7   2   6      135.21      118.72      7.84 o 
   8   2   6      197.34      169.45     10.45 o 
   9   2   6      216.46      205.89     12.70 o 
  10   2   6      209.26      222.04     12.62 o 
  -9   3   6      168.46      178.95     11.74 o 
  -8   3   6       59.51       61.61      6.84 o 
  -7   3   6      426.12      423.63     15.47 o 
  -6   3   6     1873.39     1853.07     85.20 o 
  -5   3   6      143.50      151.93      8.59 o 
  -4   3   6        6.32        5.32      2.66 o 
  -3   3   6       25.02       22.16      2.05 o 
  -2   3   6        0.18        1.52      1.27 o 
  -1   3   6      499.14      512.89      8.29 o 
   0   3   6        1.78        5.86      1.50 o 
   1   3   6     1025.09     1042.25     12.40 o 
   2   3   6     1792.90     1856.04     14.06 o 
   3   3   6    13788.77    15026.12     65.66 o 
   4   3   6    10102.20    10076.85    454.99 o 
   5   3   6      338.87      299.57     10.40 o 
   6   3   6      183.88      183.08      8.67 o 
   7   3   6       93.46       87.17      8.73 o 
   8   3   6      142.93      128.89      8.64 o 
   9   3   6      414.66      435.92     15.90 o 
  10   3   6       81.88       76.49     11.50 o 
  -8   4   6      225.44      241.75     13.21 o 
  -7   4   6       55.61       50.37      6.46 o 
  -6   4   6      198.02      180.01     10.19 o 
  -5   4   6     3916.48     3962.65     53.12 o 
  -4   4   6     1394.67     1375.95     32.92 o 
  -3   4   6      411.20      425.64     12.75 o 
  -2   4   6     1224.25     1230.35     41.66 o 
  -1   4   6      909.01      860.48     33.07 o 
   0   4   6      100.04       81.94      3.80 o 
   1   4   6        0.73        0.72      1.57 o 
   2   4   6     1052.45     1036.05     12.61 o 
   3   4   6     2358.56     2339.41     21.24 o 
   4   4   6     5772.85     5560.29     41.99 o 
   5   4   6     4814.97     4812.29     41.25 o 
   6   4   6      882.67      857.10     18.44 o 
   7   4   6      237.81      204.39     27.62 o 
   8   4   6      302.55      289.55     12.29 o 
   9   4   6        3.23        9.82      4.46 o 
  10   4   6        5.27        1.95      3.29 o 
  -7   5   6        0.52        5.04      3.22 o 
  -6   5   6       33.13       29.94      5.50 o 
  -5   5   6      663.86      636.36     18.60 o 
  -4   5   6     2229.56     2145.28     99.38 o 
  -3   5   6     2336.50     2344.71     31.32 o 
  -2   5   6      405.22      403.24     12.43 o 
  -1   5   6     1992.76     1995.82     63.63 o 
   0   5   6     1665.85     1603.43     34.90 o 
   1   5   6      157.15      161.65     18.94 o 
   2   5   6       52.61       47.62      3.10 o 
   3   5   6        6.26       20.73      2.24 o 
   4   5   6     1325.84     1324.48     11.80 o 
   5   5   6     1488.42     1456.93     38.49 o 
   6   5   6     1696.91     1651.79     36.67 o 
   7   5   6     1000.21      839.33    138.57 o 
   8   5   6       88.95       91.81      7.31 o 
   9   5   6       81.38       86.65      7.85 o 
  10   5   6        4.96        4.01      3.32 o 
  -7   6   6      355.24      359.53     23.88 o 
  -6   6   6       57.46       53.20      6.45 o 
  -5   6   6       27.92       27.04      5.76 o 
  -4   6   6      465.66      417.73     18.43 o 
  -3   6   6     3296.58     3270.31     39.42 o 
  -2   6   6     1818.14     1805.58     27.77 o 
  -1   6   6      207.45      223.79      9.52 o 
   0   6   6     1262.85     1313.93     38.52 o 
   1   6   6      138.38      127.45      5.15 o 
   2   6   6        3.23        5.08      1.78 o 
   3   6   6       44.75       50.25      3.38 o 
   4   6   6       21.53       23.35      2.48 o 
   5   6   6      103.89      101.14      6.79 o 
   6   6   6      280.04      291.94     11.34 o 
   7   6   6      444.31      432.13     17.56 o 
   8   6   6      288.15      284.32     13.49 o 
   9   6   6      302.04      296.54     13.50 o 
  10   6   6        0.80        2.13      3.14 o 
  -6   7   6       84.51       85.47      8.72 o 
  -5   7   6       51.36       47.16      6.80 o 
  -4   7   6      189.67      187.23     11.34 o 
  -3   7   6      674.92      673.55     19.31 o 
  -2   7   6     1497.93     1499.91     27.08 o 
  -1   7   6      399.34      364.18     18.33 o 
   0   7   6       50.14       45.22      3.64 o 
   1   7   6        2.55        2.40      1.92 o 
   2   7   6      129.89      128.71      5.60 o 
   3   7   6      297.71      282.38      7.89 o 
   4   7   6      107.30      115.56      5.16 o 
   5   7   6        2.05        0.83      2.35 o 
   6   7   6      415.98      397.31     13.64 o 
   7   7   6      551.78      552.21     16.77 o 
   8   7   6      356.82      381.29     14.64 o 
   9   7   6      370.73      348.91     14.85 o 
  10   7   6       56.47       56.05      6.73 o 
  -4   8   6       26.14       34.75      6.79 o 
  -3   8   6      428.32      415.54     16.20 o 
  -2   8   6      913.64      901.27     22.53 o 
  -1   8   6      298.53      282.37     12.25 o 
   0   8   6      223.78      182.25     11.24 o 
   1   8   6       24.70       24.39      3.33 o 
   2   8   6      268.95      279.67      8.62 o 
   3   8   6      717.65      678.96     17.04 o 
   4   8   6        1.43        0.10      2.04 o 
   5   8   6      140.25      140.18      8.47 o 
   6   8   6      343.28      312.31     12.57 o 
   7   8   6     1602.27     1494.58     69.18 o 
   8   8   6     1514.70     1503.72     29.32 o 
   9   8   6      285.10      306.11     14.08 o 
  10   8   6       97.40       94.88     13.75 o 
  -3   9   6        0.85       -2.36      3.86 o 
  -2   9   6      308.88      300.43     15.27 o 
  -1   9   6     1211.80     1214.49     26.60 o 
   0   9   6      606.82      625.08     18.39 o 
   1   9   6      547.22      542.13     18.64 o 
   2   9   6      603.82      620.49     13.31 o 
   3   9   6      362.70      349.13     10.26 o 
   4   9   6       43.17       39.60      4.27 o 
   5   9   6        2.64        1.70      2.79 o 
   6   9   6       61.90       72.35      8.59 o 
   7   9   6      506.08      490.02     16.81 o 
   8   9   6      747.66      724.84     20.98 o 
   9   9   6      320.46      339.61     15.19 o 
  -1  10   6       77.01       86.97      8.49 o 
   0  10   6     1152.85     1209.29     27.17 o 
   1  10   6      831.55      850.89     22.02 o 
   2  10   6      620.97      622.21     18.29 o 
   3  10   6     1311.04     1372.69     42.95 o 
   4  10   6      235.75      239.05     11.49 o 
   5  10   6        0.32        1.72      4.65 o 
   6  10   6       32.11       35.63      5.68 o 
   7  10   6       21.19       18.93      5.22 o 
   8  10   6       17.65       22.18      5.27 o 
   1  11   6      387.91      427.94     18.86 o 
   2  11   6       92.22       99.02      8.35 o 
   3  11   6      131.70      130.00      9.88 o 
   4  11   6      243.91      246.13     12.28 o 
   5  11   6       45.20       55.81      6.73 o 
   6  11   6        2.56        0.98      4.61 o 
   7  11   6       26.27       20.55      7.44 o 
  -7  -8   7        7.10        1.89      3.64 o 
  -6  -8   7       11.75       11.34      4.30 o 
  -5  -8   7        5.99        4.82      3.81 o 
  -4  -8   7        4.82        8.68      3.95 o 
  -3  -8   7        6.59        4.44      3.30 o 
  -2  -8   7        0.37       -0.78      2.92 o 
  -1  -8   7      152.00      156.60     10.47 o 
   0  -8   7      784.26      824.19     37.83 o 
  -8  -7   7      227.60      226.75     13.04 o 
  -7  -7   7        0.24        4.12      3.16 o 
  -6  -7   7       36.87       31.40      5.12 o 
  -5  -7   7        0.46        1.63      2.81 o 
  -4  -7   7       14.50       10.13      3.88 o 
  -3  -7   7       38.41       39.14      5.73 o 
  -2  -7   7       72.87       67.99      6.98 o 
  -1  -7   7      492.93      472.36     16.83 o 
   0  -7   7      980.95      990.67     24.26 o 
   1  -7   7     1734.95     1775.36    111.27 o 
   2  -7   7      276.09      277.51     15.02 o 
  -9  -6   7      142.23      149.26     14.11 o 
  -8  -6   7      748.54      767.56     45.23 o 
  -7  -6   7      280.48      285.47     13.46 o 
  -6  -6   7        0.73        1.41      3.02 o 
  -5  -6   7      474.62      458.44     16.10 o 
  -4  -6   7      476.74      456.93     15.84 o 
  -3  -6   7       17.64       14.47      4.17 o 
  -2  -6   7      255.06      234.92     11.60 o 
  -1  -6   7      941.94      864.23     21.22 o 
   0  -6   7     1315.77     1380.52     26.98 o 
   1  -6   7     2149.49     2134.85     33.79 o 
   2  -6   7     1507.08     1518.81     52.69 o 
   3  -6   7      108.80      120.65      8.85 o 
   4  -6   7        6.88        4.91      4.76 o 
  -9  -5   7      226.55      243.02     15.62 o 
  -8  -5   7      411.78      425.38     16.03 o 
  -7  -5   7      721.63      734.80     20.34 o 
  -6  -5   7     1571.28     1515.87     43.33 o 
  -5  -5   7      524.80      498.28     16.01 o 
  -4  -5   7      312.52      287.73     12.09 o 
  -3  -5   7     1569.72     1539.68     34.86 o 
  -2  -5   7        0.10        2.88      2.87 o 
  -1  -5   7      355.59      336.62     12.85 o 
   0  -5   7      450.62      437.86     14.47 o 
   1  -5   7     1448.40     1306.41    101.83 o 
   2  -5   7     1477.37     1449.87     26.72 o 
   3  -5   7      685.76      709.51     29.89 o 
   4  -5   7      484.67      482.82     35.74 o 
   5  -5   7        9.11       11.78      4.06 o 
 -10  -4   7      140.01      137.89      9.96 o 
  -9  -4   7       48.31       56.92      6.66 o 
  -8  -4   7      143.66      148.70      9.66 o 
  -7  -4   7     1104.03     1135.38     65.89 o 
  -6  -4   7     3372.83     3480.98     40.79 o 
  -5  -4   7     3297.89     2726.69    168.34 o 
  -4  -4   7      133.48      132.47      7.86 o 
  -3  -4   7        0.94        5.12      2.69 o 
  -2  -4   7      414.41      380.33     12.84 o 
  -1  -4   7       10.65        8.63      3.26 o 
   0  -4   7        2.33        3.86      2.73 o 
   1  -4   7      329.51      292.19      8.03 o 
   2  -4   7      242.54      246.40      7.99 o 
   3  -4   7      905.27      914.05     15.87 o 
   4  -4   7      498.07      477.38     23.57 o 
   5  -4   7      224.00      247.16      9.31 o 
   6  -4   7      141.12      140.88     13.11 o 
 -10  -3   7      307.47      337.81     25.00 o 
  -9  -3   7        8.28        5.14      5.78 o 
  -8  -3   7        0.07       -0.12      2.78 o 
  -7  -3   7      270.90      265.90     11.53 o 
  -6  -3   7     1173.86     1163.68     23.93 o 
  -5  -3   7     1185.48     1149.88     31.14 o 
  -4  -3   7      377.48      354.90     11.92 o 
  -3  -3   7       10.11        8.33      2.87 o 
  -2  -3   7       74.61      109.91     12.15 o 
  -1  -3   7      197.36      200.43      6.59 o 
   0  -3   7        0.19       -0.39      1.49 o 
   1  -3   7      192.78      184.16      6.17 o 
   2  -3   7        5.58        6.46      2.17 o 
   3  -3   7      585.31      579.95     12.07 o 
   4  -3   7     2396.22     2524.41     32.23 o 
   5  -3   7      315.60      324.71     10.12 o 
   6  -3   7        0.45       -0.46      2.04 o 
   7  -3   7       75.85       79.30      7.49 o 
 -10  -2   7      191.17      198.61     16.66 o 
  -9  -2   7       61.22       71.33      5.52 o 
  -8  -2   7      314.11      306.73      9.85 o 
  -7  -2   7      337.50      346.83      9.67 o 
  -6  -2   7       24.17       26.52      3.17 o 
  -5  -2   7     1458.23     1513.47     35.86 o 
  -4  -2   7      818.67      777.96     23.70 o 
  -3  -2   7        7.99       14.33      2.04 o 
  -2  -2   7     1356.37     1446.10     30.56 o 
  -1  -2   7      490.46      557.68      8.48 o 
   0  -2   7      890.31      900.70     11.63 o 
   1  -2   7       11.56       28.28      5.13 o 
   2  -2   7      974.66      993.89     14.01 o 
   3  -2   7     1409.10     1397.95     20.46 o 
   4  -2   7     2964.15     3014.17     29.58 o 
   5  -2   7     2988.60     3083.62     35.73 o 
   6  -2   7       45.21       49.85      4.55 o 
   7  -2   7        0.20        4.61      3.36 o 
   8  -2   7       19.00       22.89      8.01 o 
 -10  -1   7        2.39        5.31      3.25 o 
  -9  -1   7      106.25      100.23      8.10 o 
  -8  -1   7       39.19       26.85      3.77 o 
  -7  -1   7      409.25      410.09     15.77 o 
  -6  -1   7       17.50       22.76      3.09 o 
  -5  -1   7      959.02     1041.51     22.02 o 
  -4  -1   7     3761.95     3698.87     76.09 o 
  -3  -1   7     1494.60     1384.56     28.97 o 
  -2  -1   7     1072.48     1064.12     17.88 o 
  -1  -1   7     1125.04     1107.43     32.27 o 
   0  -1   7     1195.31     1158.53     23.09 o 
   1  -1   7      112.34      131.14      4.78 o 
   2  -1   7       63.90       71.67      4.01 o 
   3  -1   7      626.37      626.35     17.21 o 
   4  -1   7     2482.39     2533.41     34.51 o 
   5  -1   7     3938.23     4122.73     57.60 o 
   6  -1   7     1630.55     1688.21     41.40 o 
   7  -1   7      168.78      157.94      9.39 o 
   8  -1   7        5.99        7.88      3.78 o 
 -10   0   7       69.70       56.87      7.23 o 
  -9   0   7      248.13      260.33     26.79 o 
  -8   0   7      180.51      193.74     10.45 o 
  -7   0   7      243.36      268.17      8.85 o 
  -6   0   7       64.75       66.28      4.35 o 
  -5   0   7      578.59      599.55     11.24 o 
  -4   0   7      656.08      689.68     19.96 o 
  -3   0   7     6147.42     6175.83    118.00 o 
  -2   0   7     3441.20     3113.14     48.43 o 
  -1   0   7     1634.82     1626.27     15.33 o 
   0   0   7     9551.72    10428.26    100.28 o 
   1   0   7     4435.30     4266.62     31.29 o 
   2   0   7      158.16      152.11      5.15 o 
   3   0   7      559.76      581.06     11.56 o 
   4   0   7        0.39        0.77      1.63 o 
   5   0   7     1540.03     1606.09     27.87 o 
   6   0   7     1756.96     1834.23     45.53 o 
   7   0   7      712.01      673.84     18.30 o 
   8   0   7      132.64      136.14      9.12 o 
   9   0   7       39.07       45.21      6.45 o 
  -9   1   7      126.48      118.52      9.04 o 
  -8   1   7      976.66      956.06     23.07 o 
  -7   1   7      902.21      915.56     43.24 o 
  -6   1   7      889.53      915.15     29.06 o 
  -5   1   7       82.42       83.54      4.50 o 
  -4   1   7      737.24      723.69     17.27 o 
  -3   1   7     2191.39     2038.37     46.16 o 
  -2   1   7     6389.23     6694.37     73.81 o 
  -1   1   7     5675.83     5864.36     96.71 o 
   0   1   7      424.25      496.09     12.19 o 
   1   1   7      832.04      811.05     10.63 o 
   2   1   7     2073.76     2159.04     61.35 o 
   3   1   7       60.03       64.97      3.42 o 
   4   1   7        2.54        1.74      1.50 o 
   5   1   7      277.18      275.46     15.03 o 
   6   1   7      205.42      207.75     14.06 o 
   7   1   7      711.22      676.82     18.15 o 
   8   1   7      521.07      513.73     16.72 o 
   9   1   7       97.64       95.30      8.45 o 
  -9   2   7       40.56       35.59      5.91 o 
  -8   2   7      255.82      242.89     15.85 o 
  -7   2   7      776.50      763.53     24.04 o 
  -6   2   7     1035.31      868.97    113.91 o 
  -5   2   7      530.90      500.27     16.86 o 
  -4   2   7       48.51       35.72      3.05 o 
  -3   2   7      478.94      422.43     15.17 o 
  -2   2   7     4794.51     4931.83     88.69 o 
  -1   2   7     3535.60     3714.25     88.92 o 
   0   2   7       80.57       62.61      3.25 o 
   1   2   7       73.03       85.94      3.62 o 
   2   2   7      142.98      119.47      4.32 o 
   3   2   7     2569.83     2589.58     65.66 o 
   4   2   7      317.03      323.02     11.30 o 
   5   2   7       42.54       42.34      4.72 o 
   6   2   7       24.54       22.16      4.34 o 
   7   2   7      405.64      332.12     37.46 o 
   8   2   7     1272.88     1252.07     54.02 o 
   9   2   7      222.24      210.60     11.59 o 
  10   2   7       74.74       74.29      8.09 o 
  -8   3   7       94.48       92.67      8.23 o 
  -7   3   7       53.11       52.05      6.00 o 
  -6   3   7     1085.69     1087.84     23.51 o 
  -5   3   7       23.52       23.67      4.57 o 
  -4   3   7      713.96      692.90     30.53 o 
  -3   3   7       34.25       35.61      2.74 o 
  -2   3   7     1001.77     1049.20     31.58 o 
  -1   3   7     1073.70     1043.34     13.18 o 
   0   3   7      606.44      597.44     11.53 o 
   1   3   7      509.89      482.82     11.40 o 
   2   3   7      212.43      167.73      6.13 o 
   3   3   7      972.06      945.72      9.64 o 
   4   3   7     2463.64     2472.77     29.19 o 
   5   3   7       19.61       17.57      3.76 o 
   6   3   7      498.86      454.07     13.89 o 
   7   3   7     1296.26     1258.89     99.70 o 
   8   3   7     1607.32     1624.80     45.83 o 
   9   3   7      700.17      734.40     26.60 o 
  10   3   7       92.74      105.25      8.89 o 
  -8   4   7      365.92      374.99     16.51 o 
  -7   4   7      117.59      120.18      9.06 o 
  -6   4   7      199.34      180.85     18.38 o 
  -5   4   7      720.36      717.95     25.95 o 
  -4   4   7       24.20       17.66      4.21 o 
  -3   4   7      206.09      181.49      8.70 o 
  -2   4   7       43.11       71.93      4.31 o 
  -1   4   7      793.95      800.94     20.97 o 
   0   4   7     9212.44     9758.11    240.11 o 
   1   4   7     2633.07     2707.62     26.88 o 
   2   4   7      486.83      405.47      9.56 o 
   3   4   7     2167.92     2190.88     15.68 o 
   4   4   7     3601.32     3602.44     35.09 o 
   5   4   7      371.46      377.66     12.36 o 
   6   4   7        8.93        8.14      3.26 o 
   7   4   7      113.54      104.32      7.51 o 
   8   4   7      303.70      289.23     21.07 o 
   9   4   7      928.67      929.46     29.60 o 
  10   4   7      376.85      373.51     15.89 o 
  -7   5   7       91.92       85.23      8.43 o 
  -6   5   7       79.24       79.64      7.44 o 
  -5   5   7      116.14      106.46     10.60 o 
  -4   5   7     1056.60     1110.78     23.42 o 
  -3   5   7     1446.65     1398.16     24.73 o 
  -2   5   7      136.19      127.03      7.37 o 
  -1   5   7       24.05       25.52      2.82 o 
   0   5   7      581.11      569.12     12.92 o 
   1   5   7     6831.40     7036.88    103.50 o 
   2   5   7     3153.42     3237.51     28.13 o 
   3   5   7     1527.09     1578.08     14.88 o 
   4   5   7     2885.53     2780.05     31.56 o 
   5   5   7      587.00      543.80     14.81 o 
   6   5   7       56.53       45.96      5.32 o 
   7   5   7      145.69      132.55      8.43 o 
   8   5   7        7.42        8.36      3.56 o 
   9   5   7      101.80      103.22      8.48 o 
  10   5   7      225.41      214.93     12.31 o 
  -6   6   7        0.27        0.58      2.86 o 
  -5   6   7      643.44      603.89     41.57 o 
  -4   6   7     1459.60     1472.14     28.41 o 
  -3   6   7     1390.68     1377.78     32.17 o 
  -2   6   7     1587.14     1387.43    139.00 o 
  -1   6   7       22.85       24.26      4.46 o 
   0   6   7        0.99        3.33      1.83 o 
   1   6   7      662.77      652.71     11.34 o 
   2   6   7     2150.42     2194.91     49.91 o 
   3   6   7      764.39      750.48     11.57 o 
   4   6   7      247.72      241.31      9.90 o 
   5   6   7     1637.24     1602.07     25.81 o 
   6   6   7      827.45      777.43     25.25 o 
   7   6   7      213.45      182.52     10.02 o 
   8   6   7       48.38       36.55      5.24 o 
   9   6   7       26.33       26.96      5.51 o 
  10   6   7       62.82       63.94      7.32 o 
  -5   7   7       60.19       60.09      7.25 o 
  -4   7   7      338.02      330.17     23.68 o 
  -3   7   7     1069.22     1048.10     24.21 o 
  -2   7   7      431.77      396.37     20.24 o 
  -1   7   7      123.78      124.34      7.99 o 
   0   7   7       84.92       87.26      6.57 o 
   1   7   7      682.33      653.46     12.76 o 
   2   7   7      410.98      398.93      9.48 o 
   3   7   7        0.96        2.73      1.99 o 
   4   7   7       19.01       21.43      7.21 o 
   5   7   7       32.25       36.85      5.05 o 
   6   7   7      541.16      500.02     21.02 o 
   7   7   7      593.38      567.39     24.07 o 
   8   7   7        5.27        4.43      3.58 o 
   9   7   7        9.91       13.22      4.25 o 
  10   7   7       19.01       22.74      5.28 o 
  -4   8   7        0.67        3.74      3.19 o 
  -3   8   7      162.40      164.40     10.64 o 
  -2   8   7      847.92      822.59     34.51 o 
  -1   8   7      103.70       93.95      7.84 o 
   0   8   7        6.70        2.18      3.00 o 
   1   8   7       12.85       11.92      2.75 o 
   2   8   7      140.11      129.45      9.29 o 
   3   8   7      454.81      469.56     10.95 o 
   4   8   7      794.94      715.63     68.83 o 
   5   8   7      129.63      133.13      8.48 o 
   6   8   7      178.06      182.50     10.17 o 
   7   8   7      708.93      681.84     19.63 o 
   8   8   7      331.44      321.09     14.39 o 
   9   8   7        1.55        1.09      3.33 o 
  10   8   7       29.87       30.19      5.77 o 
  -3   9   7       41.85       38.63      6.68 o 
  -2   9   7      150.98      140.87     10.60 o 
  -1   9   7      648.91      656.51     19.85 o 
   0   9   7       38.97       43.14      5.75 o 
   1   9   7        2.41        0.68      2.59 o 
   2   9   7        1.19        1.51      2.46 o 
   3   9   7      243.71      235.28      8.53 o 
   4   9   7      920.78      941.81     27.01 o 
   5   9   7      348.00      346.32     13.64 o 
   6   9   7      294.32      318.51     13.48 o 
   7   9   7      441.68      453.11     16.51 o 
   8   9   7      593.46      624.33     20.04 o 
   9   9   7      161.92      144.86     10.96 o 
  -1  10   7      253.88      231.62     14.38 o 
   0  10   7     1071.79     1098.76     26.09 o 
   1  10   7      633.67      662.73     19.71 o 
   2  10   7       85.76       81.14     10.48 o 
   3  10   7      102.51       97.07      6.35 o 
   4  10   7      179.10      163.59      9.88 o 
   5  10   7      808.81      853.38     21.91 o 
   6  10   7      332.68      362.26     14.85 o 
   7  10   7      310.62      320.02     14.56 o 
   8  10   7      438.12      464.33     17.71 o 
   1  11   7      608.31      642.05     20.59 o 
   2  11   7      312.09      320.87     14.35 o 
   3  11   7      183.34      195.47     16.47 o 
   4  11   7       41.46       41.74      6.38 o 
   5  11   7      125.68      113.49      8.89 o 
   6  11   7      208.70      238.90     12.79 o 
  -5  -8   8      209.72      224.55     14.45 o 
  -4  -8   8      315.41      294.86     15.98 o 
  -3  -8   8      121.79      115.18      9.48 o 
  -2  -8   8        6.14        5.48      3.59 o 
  -1  -8   8       29.02       37.05      5.95 o 
  -7  -7   8       64.29       74.82      7.92 o 
  -6  -7   8        2.69        0.02      3.16 o 
  -5  -7   8       31.14       25.77      5.46 o 
  -4  -7   8      488.28      480.88     17.77 o 
  -3  -7   8      272.36      249.29     12.84 o 
  -2  -7   8        0.92        2.86      2.82 o 
  -1  -7   8      103.48      114.30      9.30 o 
   0  -7   8       85.41       86.27      7.95 o 
   1  -7   8       77.53       84.42      8.06 o 
   2  -7   8        0.07        3.78      5.10 o 
  -8  -6   8       36.63       35.85      6.41 o 
  -7  -6   8      113.25      103.43      8.80 o 
  -6  -6   8       15.35       18.09      4.74 o 
  -5  -6   8       75.98       65.45      6.85 o 
  -4  -6   8      137.97      123.12      8.99 o 
  -3  -6   8     1329.49     1240.58     26.66 o 
  -2  -6   8     1217.09     1200.43     26.11 o 
  -1  -6   8      344.23      324.47     13.85 o 
   0  -6   8      401.72      378.91     23.57 o 
   1  -6   8      452.41      444.57     17.31 o 
   2  -6   8        3.53        5.93      3.80 o 
   3  -6   8       22.71       23.02      5.39 o 
  -9  -5   8       22.49       27.98      5.81 o 
  -8  -5   8      161.42      156.05     10.51 o 
  -7  -5   8      524.94      478.10     40.24 o 
  -6  -5   8       48.81       49.22      6.22 o 
  -5  -5   8        1.22        2.31      2.80 o 
  -4  -5   8      215.44      205.54     10.67 o 
  -3  -5   8      172.98      157.83      9.58 o 
  -2  -5   8     1789.75     1882.68     30.84 o 
  -1  -5   8     3437.25     3381.65     41.23 o 
   0  -5   8      865.76      801.74     20.24 o 
   1  -5   8      730.62      717.19     21.41 o 
   2  -5   8      751.17      742.63     25.68 o 
   3  -5   8        3.05        2.74      3.19 o 
   4  -5   8       31.81       30.69      5.59 o 
   5  -5   8       11.61        9.90      5.93 o 
  -9  -4   8      172.75      175.90     11.00 o 
  -8  -4   8      538.96      550.91     29.94 o 
  -7  -4   8     1181.15     1213.19     52.91 o 
  -6  -4   8     1247.67     1187.56     40.28 o 
  -5  -4   8     1645.41     1640.03     28.48 o 
  -4  -4   8       62.95       54.26      6.16 o 
  -3  -4   8     1024.98      942.82     20.94 o 
  -2  -4   8     1081.86     1080.88     22.20 o 
  -1  -4   8     1299.40     1310.27     24.30 o 
   0  -4   8      897.59      919.78     20.51 o 
   1  -4   8      109.55       98.81      8.08 o 
   2  -4   8      486.78      452.14     14.81 o 
   3  -4   8      768.83      757.51     18.26 o 
   4  -4   8      295.47      321.60     14.03 o 
   5  -4   8      106.99      118.36      6.89 o 
   6  -4   8       45.39       52.43      6.42 o 
  -9  -3   8      203.73      226.16     12.05 o 
  -8  -3   8      105.71      118.59      8.80 o 
  -7  -3   8       86.26       97.16      7.48 o 
  -6  -3   8     2741.45     2824.44     90.31 o 
  -5  -3   8     2871.06     2825.03     35.65 o 
  -4  -3   8      168.53      160.50      8.71 o 
  -3  -3   8        2.90        6.51      2.93 o 
  -2  -3   8      635.05      622.69     15.95 o 
  -1  -3   8     1231.13     1196.32     21.84 o 
   0  -3   8      482.22      469.98      9.17 o 
   1  -3   8       69.96      104.84     12.55 o 
   2  -3   8       26.18       24.59      3.24 o 
   3  -3   8      117.18      122.00      6.06 o 
   4  -3   8     1155.25     1111.93     37.18 o 
   5  -3   8      169.65      171.51      7.87 o 
   6  -3   8       16.60       18.94      3.70 o 
   7  -3   8        1.56        2.68      4.87 o 
  -9  -2   8       29.14       33.90      5.82 o 
  -8  -2   8      561.78      559.05     18.22 o 
  -7  -2   8      199.28      191.55     14.09 o 
  -6  -2   8      164.00      178.14     13.72 o 
  -5  -2   8     1121.85     1220.86     19.75 o 
  -4  -2   8      671.49      686.61     12.49 o 
  -3  -2   8      521.34      498.71     10.39 o 
  -2  -2   8      184.32      197.46      5.54 o 
  -1  -2   8        5.35        3.65      1.49 o 
   0  -2   8     1497.20     1524.03     16.14 o 
   1  -2   8      767.72      778.48     19.37 o 
   2  -2   8      373.18      388.86      9.31 o 
   3  -2   8      483.89      477.50     10.84 o 
   4  -2   8      569.24      583.44     12.57 o 
   5  -2   8      477.48      455.49     11.70 o 
   6  -2   8       21.57       20.58      3.68 o 
   7  -2   8       98.56       96.91      7.98 o 
  -9  -1   8       99.63      139.08      9.31 o 
  -8  -1   8      287.68      303.23     20.31 o 
  -7  -1   8      777.33      807.98     23.79 o 
  -6  -1   8       82.00       82.05      4.92 o 
  -5  -1   8       51.66       48.92      3.86 o 
  -4  -1   8     1078.34     1055.92     30.16 o 
  -3  -1   8      482.73      443.24      8.98 o 
  -2  -1   8       14.68       12.88      2.14 o 
  -1  -1   8      245.85      238.18      6.35 o 
   0  -1   8       29.00       78.51     22.00 o 
   1  -1   8     3025.78     3038.63     32.00 o 
   2  -1   8     3678.14     3753.94     30.44 o 
   3  -1   8      656.74      652.93     12.03 o 
   4  -1   8      736.64      752.70     19.81 o 
   5  -1   8      661.76      667.24     13.47 o 
   6  -1   8      105.95      110.93      6.22 o 
   7  -1   8       19.86       18.41      4.57 o 
   8  -1   8       63.37       65.05      7.07 o 
  -9   0   8      171.55      160.57     10.16 o 
  -8   0   8      381.78      390.39     14.70 o 
  -7   0   8      406.37      425.53     20.16 o 
  -6   0   8       31.98       26.39      3.33 o 
  -5   0   8      939.47      952.41     20.44 o 
  -4   0   8     2641.67     2725.41     34.83 o 
  -3   0   8     3287.86     3424.15     39.91 o 
  -2   0   8     4273.70     4412.76     56.09 o 
  -1   0   8      295.70      235.51      6.40 o 
   0   0   8      177.36      188.15      5.78 o 
   1   0   8     1567.66     1622.37     16.61 o 
   2   0   8     7362.06     7619.68     86.03 o 
   3   0   8     3324.35     3420.40     64.97 o 
   4   0   8      971.70     1000.87     14.63 o 
   5   0   8     1076.20     1102.01     32.43 o 
   6   0   8      421.16      417.81     14.23 o 
   7   0   8      112.12      104.25      8.01 o 
   8   0   8      197.85      209.76     11.70 o 
   9   0   8       48.62       50.45      6.70 o 
  -9   1   8       39.26       50.72      6.38 o 
  -8   1   8        0.22        2.89      3.07 o 
  -7   1   8      137.69      126.06      8.69 o 
  -6   1   8       24.84       31.84      4.97 o 
  -5   1   8      455.24      448.40     24.73 o 
  -4   1   8     1608.99     1597.33     25.12 o 
  -3   1   8     4885.40     4843.46    101.87 o 
  -2   1   8     4994.73     5165.73     88.86 o 
  -1   1   8     3353.43     3434.98     74.23 o 
   0   1   8       26.77       27.16      4.23 o 
   1   1   8       62.74       58.80      3.87 o 
   2   1   8      913.42      904.50     13.00 o 
   3   1   8     1425.59     1343.58     29.01 o 
   4   1   8      881.52      864.10     23.74 o 
   5   1   8      321.41      333.08      9.36 o 
   6   1   8      521.82      482.70     20.08 o 
   7   1   8      344.68      338.20     13.39 o 
   8   1   8      208.72      199.28     11.11 o 
   9   1   8      134.82      132.40      9.63 o 
  -9   2   8      147.08      162.73     11.09 o 
  -8   2   8       18.38       21.61      4.96 o 
  -7   2   8      120.29      123.52     11.16 o 
  -6   2   8      163.54      147.08      9.05 o 
  -5   2   8     1162.70      991.10    213.73 o 
  -4   2   8       46.24       55.45      3.75 o 
  -3   2   8      737.63      738.57     11.78 o 
  -2   2   8     4061.34     3980.96     94.35 o 
  -1   2   8     3180.45     3317.99     53.87 o 
   0   2   8     1293.57     1324.20     20.34 o 
   1   2   8      620.77      627.51      9.97 o 
   2   2   8      171.53      185.99      9.95 o 
   3   2   8       93.86       95.00      4.00 o 
   4   2   8      244.76      238.66      8.14 o 
   5   2   8      309.58      294.33     11.22 o 
   6   2   8       18.78       15.79      3.86 o 
   7   2   8      470.53      462.74     15.46 o 
   8   2   8      739.38      755.16     21.29 o 
   9   2   8       51.02       51.60      6.69 o 
  -8   3   8      240.95      259.07     13.38 o 
  -7   3   8        0.52        3.94      2.92 o 
  -6   3   8        3.97        3.94      2.99 o 
  -5   3   8        2.27        1.32      2.75 o 
  -4   3   8     1736.59     1722.48     77.69 o 
  -3   3   8       33.22       30.52      2.94 o 
  -2   3   8       62.75       79.12     11.11 o 
  -1   3   8     2286.30     2305.30     35.57 o 
   0   3   8      376.30      345.91      9.40 o 
   1   3   8       94.15       87.85      3.96 o 
   2   3   8      285.81      296.86      7.00 o 
   3   3   8      270.35      272.00      8.48 o 
   4   3   8      488.75      549.45     14.21 o 
   5   3   8      540.78      546.04     14.99 o 
   6   3   8      279.76      245.13     43.91 o 
   7   3   8      256.58      246.11     17.40 o 
   8   3   8      293.02      293.96     13.08 o 
   9   3   8      150.74      159.62     10.47 o 
  10   3   8        3.71        6.69      3.99 o 
  -8   4   8       65.66       58.77      7.46 o 
  -7   4   8        1.76        5.75      3.42 o 
  -6   4   8       12.93       13.24      4.40 o 
  -5   4   8       33.19       32.46      5.34 o 
  -4   4   8     1029.06     1028.67     25.60 o 
  -3   4   8      685.84      657.96     16.46 o 
  -2   4   8      504.03      556.03     26.58 o 
  -1   4   8      344.46      326.85      7.83 o 
   0   4   8     2038.25     1996.24     32.64 o 
   1   4   8      826.50      776.60     11.45 o 
   2   4   8        0.37        0.32      1.25 o 
   3   4   8      101.62      101.65      3.76 o 
   4   4   8       11.50       30.51     19.21 o 
   5   4   8     2331.39     2275.71    106.73 o 
   6   4   8      882.51      725.18     18.23 o 
   7   4   8      432.80      414.51     14.59 o 
   8   4   8      879.46      873.30     22.12 o 
   9   4   8      604.33      603.60     19.55 o 
  10   4   8      152.64      161.29     11.09 o 
  -7   5   8        8.42        2.86      4.04 o 
  -6   5   8        0.72        1.23      2.67 o 
  -5   5   8        5.64        7.09      3.27 o 
  -4   5   8      241.16      224.17     11.03 o 
  -3   5   8       41.69       42.24      5.60 o 
  -2   5   8      161.19      161.61      8.50 o 
  -1   5   8      345.35      327.38      9.72 o 
   0   5   8     2062.24     2126.03     70.51 o 
   1   5   8     7467.75     7819.47    144.74 o 
   2   5   8     3477.94     3534.84     24.81 o 
   3   5   8      147.31      147.40      4.88 o 
   4   5   8        4.64        6.22      2.98 o 
   5   5   8      964.43      917.28     19.81 o 
   6   5   8     1905.93     1801.77     28.84 o 
   7   5   8      371.08      364.99     18.20 o 
   8   5   8      100.88      117.89      8.64 o 
   9   5   8      297.42      310.24     20.97 o 
  10   5   8      329.27      349.14     15.82 o 
  -6   6   8        0.23        3.98      3.17 o 
  -5   6   8        0.19        1.21      2.78 o 
  -4   6   8       95.07       93.32      7.82 o 
  -3   6   8       43.74       52.76      5.92 o 
  -2   6   8        0.34       -0.99      2.81 o 
  -1   6   8      234.41      235.18     10.20 o 
   0   6   8     1649.61     1673.01     41.71 o 
   1   6   8     3716.50     3770.04     75.15 o 
   2   6   8     4447.38     4526.66     59.67 o 
   3   6   8     2978.33     3056.11     39.12 o 
   4   6   8      471.78      481.70     16.69 o 
   5   6   8        7.76        8.76      3.41 o 
   6   6   8      382.71      344.44     13.20 o 
   7   6   8      244.38      218.74     11.07 o 
   8   6   8       34.31       42.88      6.19 o 
   9   6   8       10.74       12.43      4.34 o 
  10   6   8      125.07      127.68      9.95 o 
  -5   7   8      172.09      170.83     11.40 o 
  -4   7   8      208.47      221.59     12.14 o 
  -3   7   8      238.40      231.75     16.95 o 
  -2   7   8        9.37       12.19      4.06 o 
  -1   7   8      232.88      219.01     14.09 o 
   0   7   8        1.48        1.28      2.81 o 
   1   7   8      749.17      750.37     13.24 o 
   2   7   8      892.73      893.94     14.33 o 
   3   7   8      468.68      465.50     10.16 o 
   4   7   8      788.02      755.33     32.19 o 
   5   7   8      323.83      306.14     12.24 o 
   6   7   8        1.05        1.08      2.66 o 
   7   7   8        1.35        2.43      2.83 o 
   8   7   8       14.71       13.21      4.59 o 
   9   7   8       11.55        8.81      3.62 o 
  10   7   8       44.99       46.70      6.86 o 
  -4   8   8      175.09      169.42     11.31 o 
  -3   8   8       16.59       21.69      4.99 o 
  -2   8   8       39.10       40.00      6.01 o 
  -1   8   8      254.12      224.98     11.44 o 
   0   8   8      173.44      155.02      9.24 o 
   1   8   8       12.63       11.86      3.62 o 
   2   8   8      360.09      333.67      9.46 o 
   3   8   8      885.68      935.96     15.41 o 
   4   8   8      273.17      289.61     11.95 o 
   5   8   8      113.49      110.14      8.42 o 
   6   8   8       74.63       64.91      7.02 o 
   7   8   8        6.33       12.01      4.10 o 
   8   8   8      152.81      146.70     10.18 o 
   9   8   8      121.28      106.30     13.34 o 
  -3   9   8        5.61        9.64      4.11 o 
  -2   9   8       63.78       59.76      7.54 o 
  -1   9   8       19.31       16.94      5.30 o 
   0   9   8       43.05       39.37      5.93 o 
   1   9   8       62.35       63.96      6.58 o 
   2   9   8        2.20        1.97      2.16 o 
   3   9   8       73.95       70.88      6.60 o 
   4   9   8     1185.46     1232.45     25.03 o 
   5   9   8      543.18      551.45     28.83 o 
   6   9   8       68.63       63.24      7.32 o 
   7   9   8       22.05       19.82      6.10 o 
   8   9   8       17.18       19.55      5.14 o 
   9   9   8      153.84      158.01     11.07 o 
  -1  10   8        0.79        0.79      3.53 o 
   0  10   8       51.94       41.94      6.66 o 
   1  10   8       58.00       61.28      6.89 o 
   2  10   8       45.47       57.68      6.36 o 
   3  10   8       82.17       83.04      7.58 o 
   4  10   8      968.74      952.01     35.29 o 
   5  10   8     1483.74     1538.58     52.66 o 
   6  10   8      521.79      576.90     19.11 o 
   7  10   8      126.91      116.56      9.43 o 
   8  10   8       32.26       29.08      6.69 o 
   2  11   8        1.75        4.15      4.00 o 
   3  11   8       23.72       23.15      8.05 o 
   4  11   8      216.60      245.66     18.55 o 
   5  11   8      636.12      685.25     20.75 o 
   6  11   8      491.90      484.73     18.14 o 
  -6  -7   9      105.83       95.26      8.84 o 
  -5  -7   9        6.69       10.91      4.27 o 
  -4  -7   9      300.16      293.22     14.53 o 
  -3  -7   9      185.08      185.30     11.58 o 
  -2  -7   9        2.54        1.81      3.00 o 
  -1  -7   9       18.62       22.26      5.07 o 
   0  -7   9       23.89       22.65      5.27 o 
  -7  -6   9      206.47      175.92     11.51 o 
  -6  -6   9       79.32       70.79      7.56 o 
  -5  -6   9       14.48       12.04      4.02 o 
  -4  -6   9       49.71       47.75      6.17 o 
  -3  -6   9      478.18      482.38     17.44 o 
  -2  -6   9      419.80      424.00     16.31 o 
  -1  -6   9        3.31        4.29      3.14 o 
   0  -6   9        0.13        1.84      3.20 o 
   1  -6   9       63.78       69.32      7.20 o 
   2  -6   9      524.86      557.16     27.57 o 
  -8  -5   9        9.66       11.28      4.17 o 
  -7  -5   9       22.33       19.48      5.32 o 
  -6  -5   9       99.71      101.55      8.95 o 
  -5  -5   9       52.90       43.60      5.76 o 
  -4  -5   9      523.83      521.65     24.01 o 
  -3  -5   9     1317.16     1284.15     40.26 o 
  -2  -5   9     1545.25     1537.31     65.88 o 
  -1  -5   9      964.14      928.96     22.65 o 
   0  -5   9       42.30       38.10      5.65 o 
   1  -5   9      296.49      283.12     21.05 o 
   2  -5   9       94.56       97.54      8.17 o 
   3  -5   9      998.97     1033.98     24.96 o 
   4  -5   9      410.25      436.20     16.66 o 
  -9  -4   9       41.98       43.15      6.90 o 
  -8  -4   9       45.06       54.63      6.70 o 
  -7  -4   9       61.39       61.19      6.78 o 
  -6  -4   9       20.30       17.70      4.81 o 
  -5  -4   9      353.70      315.12     14.66 o 
  -4  -4   9      654.45      624.78     37.95 o 
  -3  -4   9     1753.60     1769.10     29.75 o 
  -2  -4   9     3110.87     3040.57     38.68 o 
  -1  -4   9     2437.52     2398.32     70.42 o 
   0  -4   9      716.88      669.69     18.27 o 
   1  -4   9       35.93       45.83      5.58 o 
   2  -4   9       58.87       51.17      5.97 o 
   3  -4   9       52.05       50.13      6.27 o 
   4  -4   9       97.99      108.93     10.65 o 
   5  -4   9      258.42      278.10     13.29 o 
  -9  -3   9      589.93      626.87     20.03 o 
  -8  -3   9      485.57      499.43     31.05 o 
  -7  -3   9      131.47      126.92      8.88 o 
  -6  -3   9        3.98        7.79      3.51 o 
  -5  -3   9        5.50        3.50      3.13 o 
  -4  -3   9      399.61      393.62     18.92 o 
  -3  -3   9      220.12      185.86      9.64 o 
  -2  -3   9      485.44      497.43     15.02 o 
  -1  -3   9     4025.23     4034.99     42.16 o 
   0  -3   9     1886.19     1843.64     28.53 o 
   1  -3   9      231.00      198.73     48.56 o 
   2  -3   9       23.34       28.19      3.40 o 
   3  -3   9        0.09        2.73      2.90 o 
   4  -3   9        1.33        4.21      2.52 o 
   5  -3   9        1.39        2.08      2.69 o 
   6  -3   9       38.71       39.43      4.84 o 
  -9  -2   9      527.39      483.23     26.50 o 
  -8  -2   9      975.30      951.58     22.91 o 
  -7  -2   9      238.31      220.19     11.29 o 
  -6  -2   9        7.82        6.67      3.43 o 
  -5  -2   9       75.19       86.75      6.97 o 
  -4  -2   9      171.81      157.45      8.66 o 
  -3  -2   9     1043.52     1056.85     20.89 o 
  -2  -2   9        4.08        5.24      2.63 o 
  -1  -2   9      120.07      130.18      5.00 o 
   0  -2   9     2141.00     2245.43     20.79 o 
   1  -2   9      635.96      658.53     13.38 o 
   2  -2   9       13.24       19.55      3.04 o 
   3  -2   9      269.59      249.39     17.60 o 
   4  -2   9       56.92       58.39      4.63 o 
   5  -2   9       42.35       52.78      4.84 o 
   6  -2   9      262.93      246.60     12.01 o 
   7  -2   9       86.14       79.44      7.72 o 
  -9  -1   9      332.95      325.70     21.35 o 
  -8  -1   9      889.03      953.84     55.20 o 
  -7  -1   9      132.14      125.41      9.64 o 
  -6  -1   9       81.14       86.18      5.24 o 
  -5  -1   9        2.63        5.99      2.18 o 
  -4  -1   9      116.01      109.40      5.35 o 
  -3  -1   9      520.32      541.62     18.92 o 
  -2  -1   9      454.56      462.59      9.38 o 
  -1  -1   9       10.44       19.27      6.04 o 
   0  -1   9       48.22       46.95      3.48 o 
   1  -1   9     1947.86     1968.53     20.00 o 
   2  -1   9      958.30      928.51     14.32 o 
   3  -1   9       66.31       62.70      4.44 o 
   4  -1   9      179.43      174.76      7.12 o 
   5  -1   9       59.79       58.81      4.72 o 
   6  -1   9      734.26      753.33     27.21 o 
   7  -1   9      455.39      475.19     16.82 o 
   8  -1   9      136.64      150.03     10.51 o 
  -9   0   9       50.11       57.13      6.70 o 
  -8   0   9      388.89      405.03     15.48 o 
  -7   0   9      951.19      934.74     21.57 o 
  -6   0   9        2.72        6.98      2.89 o 
  -5   0   9        1.27        5.96      2.16 o 
  -4   0   9      131.64      138.20      7.23 o 
  -3   0   9      357.97      369.45      8.92 o 
  -2   0   9       90.25       87.16      4.63 o 
  -1   0   9      349.92      342.53      8.16 o 
   0   0   9     3763.00     3855.54     44.12 o 
   1   0   9     3837.88     3946.15     29.29 o 
   2   0   9     6824.60     6934.21     86.55 o 
   3   0   9     1386.49     1389.44     40.67 o 
   4   0   9       51.74       47.87      3.97 o 
   5   0   9       49.15       48.42      4.51 o 
   6   0   9       44.76       33.80      5.51 o 
   7   0   9      298.41      296.03     13.47 o 
   8   0   9      100.59      102.69      9.16 o 
  -9   1   9      255.34      300.49     14.51 o 
  -8   1   9      143.09      160.31     10.04 o 
  -7   1   9     1213.66     1192.80     76.38 o 
  -6   1   9      562.21      569.47     29.32 o 
  -5   1   9        2.63        1.96      2.38 o 
  -4   1   9      291.23      296.96     10.38 o 
  -3   1   9     1820.57     1798.97     45.87 o 
  -2   1   9      163.77      174.37      7.80 o 
  -1   1   9      459.44      436.75      9.24 o 
   0   1   9      562.60      593.64     10.53 o 
   1   1   9     2910.23     2967.70     23.42 o 
   2   1   9     6970.91     7269.13     71.93 o 
   3   1   9     3192.33     3234.70     45.87 o 
   4   1   9      942.18      946.79     23.16 o 
   5   1   9       78.26       77.82      6.50 o 
   6   1   9        5.87        2.44      2.92 o 
   7   1   9        0.34        4.39      3.37 o 
   8   1   9       24.34       20.66      7.50 o 
   9   1   9        9.65       12.43      4.38 o 
  -8   2   9       25.13       29.30      5.48 o 
  -7   2   9      400.72      390.75     15.15 o 
  -6   2   9      867.01      885.15     23.68 o 
  -5   2   9     3059.30     3190.53    145.09 o 
  -4   2   9     1036.51     1050.99     22.11 o 
  -3   2   9      165.03      151.74      6.36 o 
  -2   2   9     1507.90     1437.70     35.41 o 
  -1   2   9       18.34       20.72      3.11 o 
   0   2   9      944.37      939.85     13.22 o 
   1   2   9      300.26      301.62      7.48 o 
   2   2   9      973.07     1005.16     14.60 o 
   3   2   9     2859.69     2929.54     67.13 o 
   4   2   9      965.14      948.21     19.39 o 
   5   2   9      764.27      710.51     17.73 o 
   6   2   9      423.70      408.42     14.20 o 
   7   2   9      134.29      132.52      8.90 o 
   8   2   9       14.23       10.42      4.15 o 
   9   2   9       10.39       10.16      4.11 o 
  -8   3   9       81.66       94.25      8.69 o 
  -7   3   9       10.11       10.69      4.46 o 
  -6   3   9      407.71      412.20     16.29 o 
  -5   3   9     2109.75     2093.69     31.95 o 
  -4   3   9     3323.65     3072.51    400.26 o 
  -3   3   9      331.71      317.89      8.31 o 
  -2   3   9        0.57        2.13      1.66 o 
  -1   3   9      667.28      653.62     21.33 o 
   0   3   9       16.86       18.99      2.66 o 
   1   3   9      352.27      360.33      8.12 o 
   2   3   9        0.62        3.41      7.71 o 
   3   3   9      201.86      186.05      6.98 o 
   4   3   9      688.20      664.47     16.33 o 
   5   3   9      693.51      643.20     16.86 o 
   6   3   9       32.89       26.14      5.11 o 
   7   3   9       49.78       55.34      6.19 o 
   8   3   9       80.22       75.62      7.52 o 
   9   3   9        4.12        5.59      3.67 o 
  -7   4   9        2.66        5.11      3.23 o 
  -6   4   9      227.29      225.03     13.09 o 
  -5   4   9      980.74      931.42     46.33 o 
  -4   4   9      760.21      726.30     18.71 o 
  -3   4   9       85.81       85.05      6.79 o 
  -2   4   9       34.08       39.57      3.43 o 
  -1   4   9        9.52        8.66      2.26 o 
   0   4   9        3.38        4.37      1.95 o 
   1   4   9       11.65       11.64      2.29 o 
   2   4   9      139.90      133.14      5.00 o 
   3   4   9      105.36      126.13      4.58 o 
   4   4   9      712.01      678.87     22.96 o 
   5   4   9     2720.73     2731.54    109.43 o 
   6   4   9      532.37      541.85     16.37 o 
   7   4   9       81.82       83.06      7.25 o 
   8   4   9      124.83      126.64      9.46 o 
   9   4   9       14.77       17.74      4.98 o 
  10   4   9      138.77      140.11     10.71 o 
  -7   5   9      146.20      145.14     11.04 o 
  -6   5   9       99.80       97.95      8.59 o 
  -5   5   9        3.69        2.34      2.91 o 
  -4   5   9     1693.25     1679.60     60.10 o 
  -3   5   9     1165.86     1158.90     23.45 o 
  -2   5   9        0.59       18.17      5.89 o 
  -1   5   9      405.65      385.86     12.98 o 
   0   5   9      249.67      258.87      7.59 o 
   1   5   9        3.65        2.48      2.02 o 
   2   5   9      107.42      116.70      5.09 o 
   3   5   9      266.51      261.47      6.64 o 
   4   5   9      360.12      361.13     12.47 o 
   5   5   9     1647.31     1427.51    143.04 o 
   6   5   9     2794.99     2758.76     36.93 o 
   7   5   9      534.93      526.15     17.15 o 
   8   5   9       46.45       52.39      6.46 o 
   9   5   9       46.66       40.88      6.36 o 
  10   5   9        5.27        8.80      4.26 o 
  -6   6   9       21.78       29.30      5.61 o 
  -5   6   9       64.24       61.48      6.93 o 
  -4   6   9      208.51      184.96     10.88 o 
  -3   6   9     1528.95     1525.14     28.24 o 
  -2   6   9     1416.38     1441.43     26.21 o 
  -1   6   9      326.28      296.57     19.62 o 
   0   6   9      858.83      836.71     34.51 o 
   1   6   9     1642.99     1659.94     19.86 o 
   2   6   9       22.27       23.11      3.31 o 
   3   6   9      406.75      414.39     13.27 o 
   4   6   9      132.29      121.96      7.98 o 
   5   6   9      563.00      509.10     15.71 o 
   6   6   9     1788.21     1796.92     31.64 o 
   7   6   9     1080.19     1056.10     24.32 o 
   8   6   9      383.34      389.75     15.73 o 
   9   6   9      110.95      105.33      9.12 o 
  10   6   9      101.40       98.15      9.06 o 
  -5   7   9       18.77       22.23      5.68 o 
  -4   7   9       38.09       37.64      5.66 o 
  -3   7   9      148.74      135.19      9.53 o 
  -2   7   9      911.79      898.68     22.00 o 
  -1   7   9     1764.49     1737.01     97.78 o 
   0   7   9      666.66      650.61     17.17 o 
   1   7   9     1293.33     1302.05     47.98 o 
   2   7   9     1513.08     1521.83     31.39 o 
   3   7   9       29.03       34.08      5.04 o 
   4   7   9       49.06       49.62      5.99 o 
   5   7   9       20.53       23.97      4.43 o 
   6   7   9      116.55      110.07      8.22 o 
   7   7   9      162.64      167.31     14.41 o 
   8   7   9      275.07      274.23     13.46 o 
   9   7   9      222.98      200.40     11.98 o 
  -4   8   9      250.03      262.37     14.11 o 
  -3   8   9        0.36        1.45      3.09 o 
  -2   8   9      294.46      281.38     13.37 o 
  -1   8   9     1102.76     1093.41     27.42 o 
   0   8   9     1036.44     1036.08     34.62 o 
   1   8   9      158.31      173.24      9.44 o 
   2   8   9      312.76      309.76      9.27 o 
   3   8   9      135.16      132.75      8.52 o 
   4   8   9        8.35        8.16      3.71 o 
   5   8   9       42.20       49.55      6.05 o 
   6   8   9        0.67        1.37      3.11 o 
   7   8   9       42.45       46.88      6.22 o 
   8   8   9      124.57      141.62     10.13 o 
   9   8   9       83.15       96.14      8.95 o 
  -2   9   9       29.97       35.15      5.74 o 
  -1   9   9      319.48      320.30     14.35 o 
   0   9   9      305.29      287.12     13.09 o 
   1   9   9      102.41      120.48      8.65 o 
   2   9   9        7.78       15.08      4.39 o 
   3   9   9        0.69        3.44      3.12 o 
   4   9   9      233.19      215.05     11.13 o 
   5   9   9       42.08       42.67      5.91 o 
   6   9   9        3.75        3.80      3.22 o 
   7   9   9       13.83       16.38      5.05 o 
   8   9   9      203.96      210.33     12.31 o 
  -1  10   9       61.48       55.39      7.02 o 
   0  10   9      400.26      397.02     16.32 o 
   1  10   9      226.13      233.02     15.70 o 
   2  10   9       83.81       84.17      7.70 o 
   3  10   9       91.36      102.86     12.65 o 
   4  10   9      116.89      128.71      9.36 o 
   5  10   9       78.59       76.95      7.90 o 
   6  10   9        0.26        2.46      3.68 o 
   7  10   9       33.18       37.48      6.02 o 
   2  11   9      564.04      629.04     30.24 o 
   3  11   9      327.65      370.51     23.28 o 
   4  11   9      366.97      372.23     23.24 o 
   5  11   9      219.65      247.66     13.18 o 
  -4  -7  10       27.93       26.67      5.95 o 
  -3  -7  10       31.05       35.61      6.43 o 
  -2  -7  10       31.79       27.33      5.97 o 
  -1  -7  10        3.60        3.74      5.06 o 
  -7  -6  10      538.56      534.64     28.27 o 
  -6  -6  10      142.17      132.22     10.28 o 
  -5  -6  10       26.69       26.41      5.72 o 
  -4  -6  10        2.30        3.27      3.05 o 
  -3  -6  10       11.26       10.11      3.88 o 
  -2  -6  10        0.32        0.82      3.64 o 
  -1  -6  10        4.49        3.74      3.26 o 
   0  -6  10        0.54        0.98      2.60 o 
   1  -6  10       62.51       59.35      7.02 o 
  -8  -5  10       57.00       60.66     10.65 o 
  -7  -5  10      339.08      341.44     15.46 o 
  -6  -5  10      542.35      533.92     18.87 o 
  -5  -5  10        1.52        2.31      2.99 o 
  -4  -5  10        5.92        5.53      3.41 o 
  -3  -5  10       48.53       46.87      6.14 o 
  -2  -5  10       12.32       15.80      4.55 o 
  -1  -5  10       61.45       57.72      6.68 o 
   0  -5  10        9.45        7.93      4.38 o 
   1  -5  10      458.09      445.09     26.10 o 
   2  -5  10      931.93      947.28     24.38 o 
   3  -5  10      884.50      887.00     24.05 o 
  -8  -4  10      266.82      282.72     14.02 o 
  -7  -4  10      101.16      112.59      8.89 o 
  -6  -4  10      264.95      276.10     13.20 o 
  -5  -4  10      825.37      781.90     21.41 o 
  -4  -4  10      306.83      266.06     12.57 o 
  -3  -4  10      268.44      263.26     12.41 o 
  -2  -4  10      692.02      639.86     52.64 o 
  -1  -4  10       58.17       52.33      6.24 o 
   0  -4  10      445.42      410.20     15.22 o 
   1  -4  10      803.50      786.24     20.87 o 
   2  -4  10      634.24      633.16     19.01 o 
   3  -4  10     1170.59     1225.16     26.74 o 
   4  -4  10      818.22      872.40     23.10 o 
  -8  -3  10        6.74       13.80      4.37 o 
  -7  -3  10      114.21      119.85      8.83 o 
  -6  -3  10      582.67      588.49     18.31 o 
  -5  -3  10     1259.49     1266.54     26.10 o 
  -4  -3  10     2366.18     2396.63     35.08 o 
  -3  -3  10     1335.00     1275.46     45.34 o 
  -2  -3  10       76.40       69.10      6.56 o 
  -1  -3  10     1101.85     1021.60     22.27 o 
   0  -3  10       65.47       53.84      5.97 o 
   1  -3  10      253.63      246.79     11.40 o 
   2  -3  10       16.38       11.98      3.77 o 
   3  -3  10      216.41      210.33     10.96 o 
   4  -3  10      732.08      736.68     20.11 o 
   5  -3  10      405.06      419.58     12.65 o 
  -9  -2  10      379.70      357.16     24.30 o 
  -8  -2  10      130.16      127.01     13.00 o 
  -7  -2  10       50.94       50.39      6.41 o 
  -6  -2  10      141.38      130.49      8.65 o 
  -5  -2  10     1405.98     1409.53     26.44 o 
  -4  -2  10     2039.96     1970.95     30.59 o 
  -3  -2  10     2289.15     2208.21     68.54 o 
  -2  -2  10      172.72      180.43     12.09 o 
  -1  -2  10       21.02       16.97      4.05 o 
   0  -2  10      158.88      146.87     11.41 o 
   1  -2  10      857.64      854.07     14.26 o 
   2  -2  10        1.07        1.16      1.93 o 
   3  -2  10       15.27       18.77      3.27 o 
   4  -2  10       96.92       95.15      6.02 o 
   5  -2  10      528.57      531.75     16.67 o 
   6  -2  10      309.84      335.73     14.26 o 
  -9  -1  10      374.05      393.66     24.19 o 
  -8  -1  10      587.00      613.83     28.58 o 
  -7  -1  10       11.61       11.89      4.15 o 
  -6  -1  10      180.23      175.88      9.63 o 
  -5  -1  10        3.07        8.49      2.65 o 
  -4  -1  10      736.77      752.00     16.95 o 
  -3  -1  10     1669.04     1686.68     29.94 o 
  -2  -1  10       64.37       59.62      4.07 o 
  -1  -1  10        5.55        7.00      2.14 o 
   0  -1  10      110.95      103.10      5.09 o 
   1  -1  10      199.15      206.33      7.11 o 
   2  -1  10      257.98      248.32      8.02 o 
   3  -1  10       43.16       46.22      4.07 o 
   4  -1  10       16.77       18.95      3.30 o 
   5  -1  10      319.31      309.10     12.77 o 
   6  -1  10     1128.84     1170.07     32.16 o 
   7  -1  10      357.76      382.93     15.67 o 
  -9   0  10       17.12       19.49      5.53 o 
  -8   0  10       95.40      108.43      8.99 o 
  -7   0  10      241.61      249.53     13.75 o 
  -6   0  10      124.68      118.69      6.27 o 
  -5   0  10      194.65      197.54      7.52 o 
  -4   0  10      137.83      140.91     11.66 o 
  -3   0  10     1335.67     1396.85     17.89 o 
  -2   0  10     1797.83     1776.67     19.66 o 
  -1   0  10      189.66      180.10      6.46 o 
   0   0  10      303.36      331.77      8.53 o 
   1   0  10       14.06       11.39      2.70 o 
   2   0  10       19.80       13.82      2.82 o 
   3   0  10       31.67       27.46      3.39 o 
   4   0  10       38.85       37.59      3.87 o 
   5   0  10      449.86      436.68     14.81 o 
   6   0  10     1412.82     1460.76     47.57 o 
   7   0  10     1192.90     1209.37     50.38 o 
   8   0  10      143.51      166.90     11.03 o 
  -8   1  10       22.68       23.91      5.41 o 
  -7   1  10       45.55       43.31      5.83 o 
  -6   1  10      109.01      103.02      7.92 o 
  -5   1  10       33.23       39.26      3.87 o 
  -4   1  10      306.04      297.44     17.31 o 
  -3   1  10      342.30      332.15     11.54 o 
  -2   1  10     2163.83     2173.67     48.56 o 
  -1   1  10     2372.40     2278.14     23.32 o 
   0   1  10      879.81      885.20     13.64 o 
   1   1  10      934.19      966.46     14.25 o 
   2   1  10     1944.65     2003.46     20.61 o 
   3   1  10       16.87       17.86      2.98 o 
   4   1  10       21.10       19.48      3.67 o 
   5   1  10       19.29       16.56      4.02 o 
   6   1  10      648.47      638.33     18.53 o 
   7   1  10      865.05      910.06     23.20 o 
   8   1  10      452.45      461.28     17.52 o 
  -8   2  10       13.71       18.63      4.93 o 
  -7   2  10      331.00      329.38     14.23 o 
  -6   2  10      335.09      338.56     21.60 o 
  -5   2  10      294.82      292.25     12.11 o 
  -4   2  10      376.72      335.15     17.04 o 
  -3   2  10      603.98      611.52     19.57 o 
  -2   2  10     1326.60     1334.85     34.64 o 
  -1   2  10     2718.01     2717.73     44.43 o 
   0   2  10     4007.09     4108.79     29.30 o 
   1   2  10     1208.90     1206.87     15.63 o 
   2   2  10     1469.72     1496.53     21.16 o 
   3   2  10     1405.47     1438.73     21.93 o 
   4   2  10        2.25        7.51      3.23 o 
   5   2  10        0.66        3.48      2.98 o 
   6   2  10       26.01       20.54      4.56 o 
   7   2  10      111.46      112.21      8.61 o 
   8   2  10      423.31      444.86     17.00 o 
   9   2  10      204.08      204.28     12.37 o 
  -8   3  10       80.93       84.74      8.98 o 
  -7   3  10       20.15       19.77      4.85 o 
  -6   3  10      593.02      601.11     19.70 o 
  -5   3  10     1167.34     1171.84     24.57 o 
  -4   3  10     1749.88     1771.11     35.62 o 
  -3   3  10      607.77      603.56     11.99 o 
  -2   3  10       36.78       37.59      3.54 o 
  -1   3  10     2483.69     2508.01     78.83 o 
   0   3  10     3674.22     3716.79     57.11 o 
   1   3  10     2369.49     2329.22     21.68 o 
   2   3  10       16.54       17.45      2.63 o 
   3   3  10       21.15       24.81      2.89 o 
   4   3  10      643.99      593.99     16.18 o 
   5   3  10      517.54      491.83     15.45 o 
   6   3  10       27.95       19.40      4.79 o 
   7   3  10       38.67       38.71      5.50 o 
   8   3  10        1.54        2.92      2.99 o 
   9   3  10      108.95      112.72      9.84 o 
  -7   4  10      214.01      211.47     12.56 o 
  -6   4  10       29.02       30.07      5.52 o 
  -5   4  10      441.19      426.34     15.58 o 
  -4   4  10      900.74      877.41     21.10 o 
  -3   4  10       24.12       21.78      5.27 o 
  -2   4  10       24.40       24.77      3.14 o 
  -1   4  10       15.57       15.22      2.75 o 
   0   4  10      973.41      994.14     16.79 o 
   1   4  10      690.15      703.69     12.18 o 
   2   4  10       47.39       44.70      3.50 o 
   3   4  10      128.99      131.92      7.75 o 
   4   4  10       91.90       85.22      7.01 o 
   5   4  10      663.70      579.34     16.83 o 
   6   4  10      245.69      217.40     10.97 o 
   7   4  10       50.28       41.90      5.81 o 
   8   4  10       96.07       90.91      8.13 o 
   9   4  10      215.80      239.52     13.38 o 
  -6   5  10      294.80      283.61     14.19 o 
  -5   5  10      131.89      116.59      8.94 o 
  -4   5  10      473.63      482.24     33.74 o 
  -3   5  10      186.41      192.14     10.24 o 
  -2   5  10      431.86      393.84     13.52 o 
  -1   5  10       13.03       12.56      2.72 o 
   0   5  10       70.02       66.01      4.36 o 
   1   5  10      639.94      622.54     11.76 o 
   2   5  10      570.72      588.55     11.08 o 
   3   5  10      216.60      236.30     10.39 o 
   4   5  10      233.18      191.68     36.33 o 
   5   5  10      542.38      529.38     16.34 o 
   6   5  10      319.67      302.15     13.07 o 
   7   5  10        4.91        4.91      3.70 o 
   8   5  10        5.40        7.42      3.66 o 
   9   5  10      206.85      221.68     12.85 o 
  -6   6  10      155.17      151.99     14.13 o 
  -5   6  10       75.09       83.84      8.26 o 
  -4   6  10       16.09       16.43      4.39 o 
  -3   6  10      348.18      341.09     13.93 o 
  -2   6  10      316.22      325.18     13.07 o 
  -1   6  10        4.53        5.09      3.23 o 
   0   6  10      155.95      156.73      6.51 o 
   1   6  10      276.09      268.92      8.30 o 
   2   6  10     2512.15     2449.63    113.27 o 
   3   6  10     1379.88     1411.08     63.51 o 
   4   6  10      274.08      263.97     11.35 o 
   5   6  10      674.03      651.95     18.23 o 
   6   6  10      723.43      719.07     29.65 o 
   7   6  10       83.79       80.83      7.83 o 
   8   6  10       21.56       23.61      5.40 o 
   9   6  10        1.33       -0.78      2.76 o 
  -5   7  10        0.25        0.08      2.91 o 
  -4   7  10      101.14       96.49      8.50 o 
  -3   7  10      571.04      523.14     18.03 o 
  -2   7  10      775.40      751.90     20.52 o 
  -1   7  10     1366.89     1320.83     25.88 o 
   0   7  10      241.39      251.04     11.11 o 
   1   7  10       42.54       43.80      4.14 o 
   2   7  10      310.33      331.01     10.17 o 
   3   7  10     1298.50     1262.56     41.74 o 
   4   7  10     1058.64     1069.35     23.01 o 
   5   7  10      353.84      351.66     14.01 o 
   6   7  10      725.22      691.38     34.30 o 
   7   7  10      512.46      489.84     17.56 o 
   8   7  10       94.37      100.30      9.03 o 
   9   7  10       76.68       72.28      7.88 o 
  -4   8  10       27.99       22.44      8.57 o 
  -3   8  10      149.02      154.83     10.66 o 
  -2   8  10      968.63     1012.98     25.00 o 
  -1   8  10      823.61      829.62     21.75 o 
   0   8  10      684.05      663.57     18.75 o 
   1   8  10      182.56      171.89      9.48 o 
   2   8  10       47.74       42.97      4.16 o 
   3   8  10      568.13      552.81     16.70 o 
   4   8  10      261.40      244.87     11.66 o 
   5   8  10      109.49      105.33      8.92 o 
   6   8  10       78.88       87.03      8.07 o 
   7   8  10       90.01       90.03      8.35 o 
   8   8  10       89.07       94.97      8.70 o 
   9   8  10       96.84       96.62      9.08 o 
  -2   9  10       23.89       15.37      5.18 o 
  -1   9  10      553.92      546.33     18.90 o 
   0   9  10      603.44      631.33     19.32 o 
   1   9  10       95.04       87.68     12.05 o 
   2   9  10       97.56       82.73     11.11 o 
   3   9  10       19.43       17.07      4.63 o 
   4   9  10      128.82      122.70     14.34 o 
   5   9  10       99.00       97.73      8.24 o 
   6   9  10       24.95       20.97      5.12 o 
   7   9  10       20.26       25.74      5.69 o 
   8   9  10       97.02       99.95      9.08 o 
   0  10  10      241.90      238.02     12.89 o 
   1  10  10       71.79       94.47      9.71 o 
   2  10  10        1.95        1.44      4.83 o 
   3  10  10        2.84        1.66      4.42 o 
   4  10  10       18.81       16.52      4.91 o 
   5  10  10      122.11      124.56      9.48 o 
   6  10  10      171.89      170.51     11.05 o 
   7  10  10       87.73       95.07      8.93 o 
  -5  -6  11       87.76       86.26      8.75 o 
  -4  -6  11        0.25        0.57      3.29 o 
  -3  -6  11      105.38      110.40      9.85 o 
  -2  -6  11      349.10      331.21     15.70 o 
  -1  -6  11       50.67       46.27      6.56 o 
   0  -6  11       32.99       30.79      9.18 o 
  -7  -5  11       91.30       97.14      9.07 o 
  -6  -5  11      203.97      195.46     12.17 o 
  -5  -5  11        8.32        7.24      3.82 o 
  -4  -5  11       49.87       46.91      6.35 o 
  -3  -5  11        5.81        1.22      2.66 o 
  -2  -5  11      219.02      205.83     11.84 o 
  -1  -5  11      468.17      477.19     17.73 o 
   0  -5  11       19.00       19.22      4.86 o 
   1  -5  11       16.90       19.42      5.14 o 
   2  -5  11      165.27      172.94     11.28 o 
  -7  -4  11        5.27        1.55      3.41 o 
  -6  -4  11       91.13       83.50      8.04 o 
  -5  -4  11       40.98       40.37      6.05 o 
  -4  -4  11        0.87        2.47      2.79 o 
  -3  -4  11       92.51       90.71      8.01 o 
  -2  -4  11       95.23       84.65      7.82 o 
  -1  -4  11      507.39      478.69     16.96 o 
   0  -4  11     1192.37     1184.14     26.48 o 
   1  -4  11      632.82      604.30     19.17 o 
   2  -4  11      363.63      338.56     14.66 o 
   3  -4  11      377.38      383.37     15.76 o 
   4  -4  11       10.49       16.50      4.80 o 
  -8  -3  11      128.10      135.47     10.02 o 
  -7  -3  11       63.68       72.57      7.62 o 
  -6  -3  11      427.38      425.42     16.32 o 
  -5  -3  11      775.25      745.78     20.96 o 
  -4  -3  11      391.23      395.08     15.23 o 
  -3  -3  11       64.96       53.26      6.64 o 
  -2  -3  11      334.73      319.83     13.48 o 
  -1  -3  11      440.40      404.78     19.62 o 
   0  -3  11      894.68      874.89     21.68 o 
   1  -3  11     2029.30     2086.70     33.47 o 
   2  -3  11      589.92      660.30     19.32 o 
   3  -3  11      202.51      215.87     11.41 o 
   4  -3  11      402.42      413.14     15.89 o 
   5  -3  11       53.33       56.51     10.39 o 
  -8  -2  11      169.11      181.50     11.19 o 
  -7  -2  11      149.63      157.59     10.23 o 
  -6  -2  11      102.01      105.52      8.29 o 
  -5  -2  11     1438.52     1383.00     99.98 o 
  -4  -2  11     2245.10     2210.58     33.84 o 
  -3  -2  11     1356.04     1281.39     34.61 o 
  -2  -2  11       24.32       27.79      5.53 o 
  -1  -2  11      288.87      260.23     11.48 o 
   0  -2  11     1317.00     1308.42     25.15 o 
   1  -2  11     1369.57     1404.93     26.11 o 
   2  -2  11      327.04      303.45     17.37 o 
   3  -2  11       32.93       37.89      4.08 o 
   4  -2  11       59.83       65.87      5.27 o 
   5  -2  11      416.55      448.76     31.94 o 
   6  -2  11      292.95      304.13     18.06 o 
  -8  -1  11       10.81        9.63      5.85 o 
  -7  -1  11      307.79      310.92     30.36 o 
  -6  -1  11      408.28      419.66     16.33 o 
  -5  -1  11       82.93       79.69     12.35 o 
  -4  -1  11     1131.97     1130.45     59.99 o 
  -3  -1  11     2124.54     1951.96     98.60 o 
  -2  -1  11       48.23       40.54      5.26 o 
  -1  -1  11      187.66      169.66     14.16 o 
   0  -1  11      180.34      166.18      6.70 o 
   1  -1  11      341.72      337.40      9.37 o 
   2  -1  11      403.84      403.98     10.57 o 
   3  -1  11      239.44      227.07      8.44 o 
   4  -1  11       79.44       71.60      5.20 o 
   5  -1  11      155.79      150.68     13.83 o 
   6  -1  11      263.36      271.39     21.67 o 
   7  -1  11       52.23       64.95      7.64 o 
  -8   0  11       17.84       17.68      7.25 o 
  -7   0  11       78.71       81.90      7.61 o 
  -6   0  11      684.44      681.27     27.14 o 
  -5   0  11      380.31      382.39     12.21 o 
  -4   0  11        0.90        0.28      1.84 o 
  -3   0  11      198.72      252.17     22.31 o 
  -2   0  11      440.65      439.64     10.44 o 
  -1   0  11      387.69      386.85      9.67 o 
   0   0  11        3.41        2.51      1.96 o 
   1   0  11      602.59      596.76     12.08 o 
   2   0  11      245.41      221.46      9.06 o 
   3   0  11     1462.47     1506.08     19.93 o 
   4   0  11      268.26      271.60     11.72 o 
   5   0  11      120.83      129.08      8.80 o 
   6   0  11      243.44      243.72     12.28 o 
   7   0  11      186.39      174.77     13.62 o 
  -8   1  11       23.49       24.91      5.57 o 
  -7   1  11      119.07      124.29      9.05 o 
  -6   1  11      655.67      670.35     18.78 o 
  -5   1  11      151.77      166.31      7.30 o 
  -4   1  11       63.83       65.50      4.71 o 
  -3   1  11      191.83      186.32      9.98 o 
  -2   1  11      586.41      585.95     14.87 o 
  -1   1  11      653.94      607.51     12.14 o 
   0   1  11      223.39      207.98      7.30 o 
   1   1  11       92.09       96.15      5.13 o 
   2   1  11      111.12      120.62      8.50 o 
   3   1  11      750.53      710.53     29.74 o 
   4   1  11     1813.18     1839.54     31.61 o 
   5   1  11      377.96      370.83     14.07 o 
   6   1  11      353.95      371.37     14.93 o 
   7   1  11      504.28      512.62     18.10 o 
   8   1  11       61.19       70.09      8.03 o 
  -8   2  11       62.20       67.75      7.53 o 
  -7   2  11       10.22       15.81      4.70 o 
  -6   2  11       94.67      103.39      8.25 o 
  -5   2  11      493.84      462.08     20.21 o 
  -4   2  11       78.76       80.91      6.56 o 
  -3   2  11      538.29      545.39     12.04 o 
  -2   2  11     1640.69     1670.39     35.97 o 
  -1   2  11     1755.46     1723.43     27.20 o 
   0   2  11     1821.60     1836.07     26.06 o 
   1   2  11       73.83       77.82      4.82 o 
   2   2  11       96.47       90.33      4.95 o 
   3   2  11      226.41      209.67     10.29 o 
   4   2  11     1535.30     1475.38     26.26 o 
   5   2  11     1034.93     1048.83     23.11 o 
   6   2  11      528.20      547.40     17.62 o 
   7   2  11      281.74      271.80     13.19 o 
   8   2  11      229.40      256.39     13.66 o 
  -7   3  11        8.10        8.21      4.10 o 
  -6   3  11       94.66       88.31      8.01 o 
  -5   3  11       28.13       25.79      5.47 o 
  -4   3  11      417.01      399.68     14.30 o 
  -3   3  11      390.84      358.65     22.68 o 
  -2   3  11      726.37      740.93     13.72 o 
  -1   3  11     3662.84     3741.65     46.39 o 
   0   3  11     2803.92     2835.01     25.77 o 
   1   3  11      965.23      967.06     14.86 o 
   2   3  11      531.75      494.95     10.47 o 
   3   3  11        7.60        6.53      3.12 o 
   4   3  11      275.46      223.27     19.41 o 
   5   3  11      304.27      282.01     12.28 o 
   6   3  11      197.60      173.96     10.54 o 
   7   3  11        8.68       15.85      4.55 o 
   8   3  11      134.98      129.29      9.74 o 
  -7   4  11      287.98      325.31     24.45 o 
  -6   4  11       31.55       35.75      5.66 o 
  -5   4  11        7.35       13.64      4.40 o 
  -4   4  11       64.80       59.76      6.49 o 
  -3   4  11      569.93      557.84     16.55 o 
  -2   4  11      210.19      203.34     13.52 o 
  -1   4  11        1.07        5.69      2.32 o 
   0   4  11     1588.74     1580.16     19.47 o 
   1   4  11     2382.86     2534.18     27.20 o 
   2   4  11      374.21      368.96      9.23 o 
   3   4  11       64.27       51.20      5.98 o 
   4   4  11        1.34        2.23      2.67 o 
   5   4  11       60.20       67.33      6.70 o 
   6   4  11       58.87       57.60      6.56 o 
   7   4  11      113.69       99.88      8.52 o 
   8   4  11       31.22       28.50      5.38 o 
   9   4  11       35.90       49.61      6.85 o 
  -6   5  11      196.87      199.31     12.46 o 
  -5   5  11       79.79       79.11      8.05 o 
  -4   5  11        0.80        2.87      3.06 o 
  -3   5  11      106.02       97.59      7.76 o 
  -2   5  11      729.04      670.52     48.98 o 
  -1   5  11       98.36      101.12      5.48 o 
   0   5  11        2.75        2.40      1.98 o 
   1   5  11      632.71      598.83     12.07 o 
   2   5  11      506.80      502.75     37.71 o 
   3   5  11       10.46       28.59      5.42 o 
   4   5  11       96.12       76.66      6.80 o 
   5   5  11       57.29       54.42      6.19 o 
   6   5  11       80.43       84.99      7.53 o 
   7   5  11      433.06      413.27     16.23 o 
   8   5  11      103.67       91.07      8.46 o 
   9   5  11       98.39      107.05      9.58 o 
  -5   6  11        2.16        5.44      3.59 o 
  -4   6  11        1.49        2.21      2.96 o 
  -3   6  11       95.43       92.28      7.95 o 
  -2   6  11      538.46      538.54     16.94 o 
  -1   6  11      122.80      114.90      7.89 o 
   0   6  11       51.89       57.03      4.42 o 
   1   6  11       19.72       20.54      3.18 o 
   2   6  11      533.37      485.28     14.97 o 
   3   6  11     1136.88     1153.67     23.40 o 
   4   6  11      130.32      131.29      8.57 o 
   5   6  11        3.81        1.56      3.20 o 
   6   6  11       29.40       26.74      5.51 o 
   7   6  11      655.05      610.67     19.82 o 
   8   6  11      341.02      345.48     15.56 o 
   9   6  11      127.51      137.51     10.90 o 
  -4   7  11       25.63       27.85      5.98 o 
  -3   7  11       20.96       25.08      5.48 o 
  -2   7  11      112.72       99.07      8.26 o 
  -1   7  11      221.45      209.25     10.92 o 
   0   7  11       59.63       60.08      6.09 o 
   1   7  11      102.11       98.25      5.70 o 
   2   7  11      922.88      958.82     21.27 o 
   3   7  11     2590.80     2512.56     81.22 o 
   4   7  11     1327.44     1341.18     26.54 o 
   5   7  11      256.55      251.60     12.37 o 
   6   7  11       25.63       20.01      4.95 o 
   7   7  11       49.16       46.64      6.69 o 
   8   7  11      299.98      282.08     19.12 o 
  -3   8  11       33.39       33.00      6.59 o 
  -2   8  11      123.56      126.49      9.58 o 
  -1   8  11        0.59       -0.62      2.93 o 
   0   8  11      134.43      126.76      8.92 o 
   1   8  11      168.41      169.03      9.96 o 
   2   8  11      404.99      401.48     42.78 o 
   3   8  11      710.14      708.90     19.35 o 
   4   8  11      436.02      434.93     36.55 o 
   5   8  11      437.59      414.50     15.98 o 
   6   8  11      231.23      206.98     18.95 o 
   7   8  11       71.88       69.48      7.54 o 
   8   8  11        0.47        3.62      3.62 o 
  -2   9  11      124.32      116.50      9.66 o 
  -1   9  11      117.04      102.99      9.05 o 
   0   9  11        0.44        0.21      3.27 o 
   1   9  11      195.45      199.44     10.94 o 
   2   9  11       10.32       11.75      6.38 o 
   3   9  11       94.05       89.93      7.70 o 
   4   9  11      517.68      550.39     18.14 o 
   5   9  11      269.07      285.58     13.82 o 
   6   9  11      122.75      116.24      9.27 o 
   7   9  11       68.78       65.51      7.42 o 
   0  10  11        0.12        5.89      5.85 o 
   1  10  11        8.64       18.32      7.48 o 
   2  10  11        9.06       12.73      6.76 o 
   3  10  11        0.44        2.42      5.02 o 
   4  10  11       27.90       25.54      5.78 o 
   5  10  11      222.26      230.69     12.72 o 
   6  10  11      186.86      209.73     12.58 o 
  -5  -5  12      143.05      130.99     12.50 o 
  -4  -5  12       90.04       77.93      8.32 o 
  -3  -5  12        2.83        5.77      3.75 o 
  -2  -5  12      142.51      144.36     10.54 o 
  -1  -5  12      290.11      288.14     14.47 o 
   0  -5  12       73.51       72.30      7.81 o 
   1  -5  12       28.53       36.95      6.51 o 
  -6  -4  12       52.94       55.55      6.92 o 
  -5  -4  12      192.79      190.68     12.98 o 
  -4  -4  12        0.41        2.47      2.95 o 
  -3  -4  12        5.65        5.92      3.45 o 
  -2  -4  12      170.52      162.06     10.62 o 
  -1  -4  12      453.56      417.78     16.47 o 
   0  -4  12      595.87      573.31     19.23 o 
   1  -4  12        4.76        8.92      3.78 o 
   2  -4  12       62.21       58.67      6.92 o 
   3  -4  12       22.22       19.96      5.04 o 
  -7  -3  12       51.93       54.73      6.76 o 
  -6  -3  12       22.84       25.63      5.55 o 
  -5  -3  12        3.46        6.65      3.94 o 
  -4  -3  12      276.78      264.69     13.12 o 
  -3  -3  12      192.99      189.83     11.17 o 
  -2  -3  12      407.88      392.23     15.35 o 
  -1  -3  12     1053.63     1029.86     31.16 o 
   0  -3  12      887.38      887.71     22.70 o 
   1  -3  12      460.71      468.06     16.82 o 
   2  -3  12      165.43      161.12     10.46 o 
   3  -3  12       43.50       46.99      6.30 o 
   4  -3  12       81.98       99.85      8.76 o 
  -7  -2  12      184.01      167.77     10.90 o 
  -6  -2  12        3.74        1.38      2.90 o 
  -5  -2  12       34.65       27.05      5.63 o 
  -4  -2  12       35.28       29.82      5.86 o 
  -3  -2  12      201.31      202.28     11.17 o 
  -2  -2  12      945.72      908.61     27.26 o 
  -1  -2  12      855.73      848.94     21.17 o 
   0  -2  12     1463.26     1458.70     27.71 o 
   1  -2  12     1829.16     1823.13     31.02 o 
   2  -2  12      371.45      378.34     14.53 o 
   3  -2  12        5.51        9.77      3.79 o 
   4  -2  12        0.65        0.22      3.11 o 
   5  -2  12       28.55       37.66      9.03 o 
  -7  -1  12      497.11      497.73     33.19 o 
  -6  -1  12      755.24      752.76     25.66 o 
  -5  -1  12      155.91      154.26     10.03 o 
  -4  -1  12        9.27       10.22      3.83 o 
  -3  -1  12      117.26      112.58      8.38 o 
  -2  -1  12       42.25       49.71      5.90 o 
  -1  -1  12      385.73      383.10     13.84 o 
   0  -1  12      548.06      540.13     16.29 o 
   1  -1  12     2598.57     2677.68     27.01 o 
   2  -1  12      928.92      952.47     17.05 o 
   3  -1  12       76.87       71.15      5.43 o 
   4  -1  12       44.22       46.57      9.03 o 
   5  -1  12       26.35       28.25      5.17 o 
   6  -1  12        2.11       -0.43      2.90 o 
  -7   0  12      753.42      725.22     31.69 o 
  -6   0  12      734.00      742.39     20.23 o 
  -5   0  12      209.91      221.89     11.24 o 
  -4   0  12       24.22       24.62      3.66 o 
  -3   0  12        2.06        2.53      2.12 o 
  -2   0  12       14.98       13.58      2.96 o 
  -1   0  12      152.70      148.10      6.58 o 
   0   0  12        0.70        1.71      1.97 o 
   1   0  12        9.99       11.70      2.89 o 
   2   0  12      359.74      361.74     10.23 o 
   3   0  12      693.79      695.24     14.28 o 
   4   0  12       23.79       26.87      4.76 o 
   5   0  12       46.46       41.58      5.64 o 
   6   0  12       34.61       35.64      5.79 o 
   7   0  12       40.66       39.51      6.69 o 
  -7   1  12      249.35      277.84     28.92 o 
  -6   1  12      901.55      879.19     33.21 o 
  -5   1  12      132.82      141.82      7.06 o 
  -4   1  12        1.11       -0.49      1.81 o 
  -3   1  12       33.55       32.07      3.96 o 
  -2   1  12       88.58       86.18      6.41 o 
  -1   1  12      161.11      161.28      6.91 o 
   0   1  12        1.36        1.01      1.96 o 
   1   1  12       11.16        9.33      2.68 o 
   2   1  12      363.58      339.41      9.66 o 
   3   1  12     1469.15     1458.96     47.33 o 
   4   1  12     1000.25      997.77     22.69 o 
   5   1  12       24.25       35.70      5.53 o 
   6   1  12        3.09        2.79      3.06 o 
   7   1  12        3.72        1.54      3.22 o 
  -7   2  12      152.52      151.58     10.35 o 
  -6   2  12      204.60      200.05     11.18 o 
  -5   2  12      758.53      766.67     20.34 o 
  -4   2  12        1.56        2.58      2.32 o 
  -3   2  12       71.16       55.99      4.62 o 
  -2   2  12      158.82      157.94      6.97 o 
  -1   2  12       13.07       16.35      3.26 o 
   0   2  12       69.99       75.76      5.05 o 
   1   2  12       26.45       21.93      3.37 o 
   2   2  12     1214.84     1235.27     21.32 o 
   3   2  12     1733.59     1801.99     29.12 o 
   4   2  12     1673.32     1741.87     29.83 o 
   5   2  12      613.15      607.53     18.54 o 
   6   2  12       94.41      105.24      8.61 o 
   7   2  12        0.30        0.75      3.27 o 
   8   2  12       65.72       74.66      8.09 o 
  -7   3  12       89.90       94.09      8.74 o 
  -6   3  12      327.96      329.03     14.63 o 
  -5   3  12      753.33      787.60     21.31 o 
  -4   3  12      713.26      737.45     19.65 o 
  -3   3  12      444.91      461.80     11.72 o 
  -2   3  12      121.43      118.82      6.79 o 
  -1   3  12      413.12      403.22     10.60 o 
   0   3  12      184.62      194.06      9.55 o 
   1   3  12      382.43      363.74     10.12 o 
   2   3  12      558.05      535.59     24.12 o 
   3   3  12      362.47      272.10     40.40 o 
   4   3  12     1767.13     1807.98     30.22 o 
   5   3  12      806.47      863.81     31.20 o 
   6   3  12      455.73      455.26     16.87 o 
   7   3  12      391.03      375.33     15.80 o 
   8   3  12       96.46       95.58      8.95 o 
  -6   4  12        7.67        7.62      4.21 o 
  -5   4  12      204.50      185.03     11.01 o 
  -4   4  12      761.74      749.58     20.54 o 
  -3   4  12     2059.39     2090.68     37.19 o 
  -2   4  12     1379.82     1394.74     44.35 o 
  -1   4  12      113.42      110.39      6.03 o 
   0   4  12      365.98      350.74      9.87 o 
   1   4  12       72.17       86.20      5.31 o 
   2   4  12       47.82       44.82      5.23 o 
   3   4  12       65.84       74.21      6.64 o 
   4   4  12      246.16      223.36     16.70 o 
   5   4  12      531.91      526.12     19.41 o 
   6   4  12      335.72      361.18     14.93 o 
   7   4  12       92.12       94.56      8.51 o 
   8   4  12       65.10       65.73      7.65 o 
  -6   5  12       17.64       26.44      8.76 o 
  -5   5  12        0.86        1.87      2.97 o 
  -4   5  12      350.72      364.00     15.07 o 
  -3   5  12      804.74      818.85     21.42 o 
  -2   5  12     1027.47     1030.18     22.81 o 
  -1   5  12      435.84      463.90     11.51 o 
   0   5  12       43.07       45.99      4.26 o 
   1   5  12       21.79       19.35      3.41 o 
   2   5  12      122.40      110.63      7.92 o 
   3   5  12       15.38       19.79      4.55 o 
   4   5  12        7.54       10.04      3.59 o 
   5   5  12       82.18       75.44      7.02 o 
   6   5  12      285.40      270.43     13.10 o 
   7   5  12      244.93      275.94     13.84 o 
   8   5  12       38.47       41.01      6.42 o 
  -5   6  12       53.62       55.50      7.28 o 
  -4   6  12        3.15        4.71      3.29 o 
  -3   6  12      183.97      181.81     10.76 o 
  -2   6  12      523.53      530.99     17.21 o 
  -1   6  12       10.44       14.72      3.96 o 
   0   6  12       82.20       81.02      5.33 o 
   1   6  12      196.04      219.56      9.02 o 
   2   6  12        2.93        6.38      4.02 o 
   3   6  12       29.48       41.68      5.98 o 
   4   6  12        3.10        1.27      3.09 o 
   5   6  12       31.78       33.98      5.90 o 
   6   6  12      119.52      109.42      8.77 o 
   7   6  12      602.00      571.16     19.74 o 
   8   6  12      251.52      265.16     18.31 o 
  -4   7  12      135.28      140.10     10.52 o 
  -3   7  12       44.13       42.85      6.02 o 
  -2   7  12      402.32      379.69     15.24 o 
  -1   7  12      525.47      562.56     17.77 o 
   0   7  12       18.30       19.55      4.48 o 
   1   7  12      156.76      140.66      6.83 o 
   2   7  12      342.58      347.90     14.13 o 
   3   7  12       43.56       53.57      6.68 o 
   4   7  12       67.91       63.08      7.07 o 
   5   7  12       53.00       55.98      6.78 o 
   6   7  12      190.87      195.34     11.60 o 
   7   7  12      814.27      820.87     24.00 o 
   8   7  12      662.49      651.63     22.32 o 
  -3   8  12       90.64       83.85      8.86 o 
  -2   8  12      174.68      175.95     15.55 o 
  -1   8  12      346.61      338.66     14.61 o 
   0   8  12      509.99      548.59     48.72 o 
   1   8  12      215.42      239.88     18.29 o 
   2   8  12      148.58      133.17      9.20 o 
   3   8  12      744.31      734.06     50.65 o 
   4   8  12      114.28      125.56      9.28 o 
   5   8  12        8.48       10.34      4.12 o 
   6   8  12       18.32       19.38      5.29 o 
   7   8  12       97.64       96.34      9.01 o 
  -1   9  12      151.65      144.56     10.48 o 
   0   9  12      432.46      409.07     16.39 o 
   1   9  12      707.41      744.27     32.78 o 
   2   9  12      486.14      497.54     26.61 o 
   3   9  12      365.20      360.65     14.86 o 
   4   9  12      168.13      172.35     11.73 o 
   5   9  12       12.91       16.60      5.04 o 
   6   9  12        1.00        3.04      3.49 o 
   7   9  12        4.09        8.60      4.54 o 
   2  10  12      302.49      287.75     21.39 o 
   3  10  12       62.01       77.51     12.13 o 
   4  10  12       20.79       26.62      5.70 o 
   5  10  12       23.98       27.20      5.87 o 
  -5  -4  13      422.41      459.33     18.56 o 
  -4  -4  13      166.64      154.96     11.14 o 
  -3  -4  13       12.74       16.07      5.29 o 
  -2  -4  13       17.86       18.04      4.98 o 
  -1  -4  13        0.33        4.69      3.32 o 
   0  -4  13        5.81        3.33      3.49 o 
   1  -4  13       22.51       21.93      5.74 o 
  -6  -3  13       59.88       63.02      7.38 o 
  -5  -3  13      138.56      116.08      9.62 o 
  -4  -3  13      436.72      430.95     17.09 o 
  -3  -3  13       18.53       18.58      4.85 o 
  -2  -3  13        7.24        6.04      3.33 o 
  -1  -3  13      135.09      140.13     10.54 o 
   0  -3  13       84.40       70.37      7.32 o 
   1  -3  13       71.55       78.27      7.85 o 
   2  -3  13      144.64      132.67      9.95 o 
   3  -3  13      172.59      164.01     11.09 o 
  -7  -2  13        1.96        1.55      4.83 o 
  -6  -2  13      111.79      107.98     16.17 o 
  -5  -2  13      232.49      249.10     16.79 o 
  -4  -2  13      332.56      324.71     14.51 o 
  -3  -2  13      840.59      788.74     21.94 o 
  -2  -2  13      628.13      627.55     23.69 o 
  -1  -2  13       44.41       43.41      6.09 o 
   0  -2  13      247.13      231.51     11.96 o 
   1  -2  13       84.43       86.04      8.18 o 
   2  -2  13      157.69      186.25     16.81 o 
   3  -2  13      192.22      197.79     11.33 o 
   4  -2  13      106.73      103.05     13.03 o 
  -7  -1  13       57.86       61.76      7.37 o 
  -6  -1  13       19.18       23.12      5.33 o 
  -5  -1  13        1.40       -0.31      2.83 o 
  -4  -1  13      605.96      607.82     19.03 o 
  -3  -1  13     1784.90     1774.46     31.53 o 
  -2  -1  13     2143.95     2166.32     34.25 o 
  -1  -1  13     1277.72     1187.49     61.83 o 
   0  -1  13        0.50        1.90      3.01 o 
   1  -1  13       81.69       95.62      7.87 o 
   2  -1  13      415.64      406.36     14.93 o 
   3  -1  13        4.85        6.87      4.70 o 
   4  -1  13       77.88       89.32      7.75 o 
   5  -1  13       41.35       48.35      9.63 o 
  -7   0  13      394.05      397.61     24.34 o 
  -6   0  13      233.72      235.05     12.45 o 
  -5   0  13       14.59       12.79      4.39 o 
  -4   0  13        2.45        4.06      3.59 o 
  -3   0  13      390.25      381.18     17.48 o 
  -2   0  13     1770.24     1818.52     30.43 o 
  -1   0  13     1274.09     1300.54     50.07 o 
   0   0  13       41.77       44.33      4.44 o 
   1   0  13       50.66       50.06      4.54 o 
   2   0  13       49.72       47.81      4.67 o 
   3   0  13      134.11      118.53     19.04 o 
   4   0  13       64.05       64.15      6.92 o 
   5   0  13        0.61        2.12      2.93 o 
   6   0  13        1.98        4.43      3.33 o 
  -7   1  13      103.51      108.60     13.49 o 
  -6   1  13      611.13      638.65     29.41 o 
  -5   1  13       88.41       83.43      6.03 o 
  -4   1  13      149.89      151.24      7.39 o 
  -3   1  13        9.01        6.23      3.33 o 
  -2   1  13      104.18      105.28      6.05 o 
  -1   1  13     1345.34     1398.78     20.02 o 
   0   1  13      462.49      474.76     11.74 o 
   1   1  13       80.44       80.66      5.60 o 
   2   1  13        3.84        7.85      2.68 o 
   3   1  13        9.13        6.24      3.35 o 
   4   1  13       25.85       18.74      4.59 o 
   5   1  13        0.13        1.92      2.79 o 
   6   1  13        4.43        4.63      3.63 o 
  -6   2  13        8.90        5.31      3.62 o 
  -5   2  13      103.36      112.57     14.35 o 
  -4   2  13        2.54        3.94      2.50 o 
  -3   2  13       57.87       61.64      4.87 o 
  -2   2  13       17.20       14.62      3.17 o 
  -1   2  13      238.13      221.17     25.56 o 
   0   2  13     1050.58     1097.63     17.63 o 
   1   2  13      155.02      156.50      7.09 o 
   2   2  13       50.42       48.05      4.45 o 
   3   2  13      307.66      290.72     12.49 o 
   4   2  13      131.35      127.65      8.99 o 
   5   2  13       21.28       23.13      5.65 o 
   6   2  13      106.40      102.21      8.90 o 
   7   2  13      154.45      152.88     11.16 o 
  -6   3  13       24.86       37.13      8.54 o 
  -5   3  13       32.27       38.13      6.20 o 
  -4   3  13        6.64        8.70      3.85 o 
  -3   3  13       18.45       18.54      3.47 o 
  -2   3  13      158.03      151.65     10.02 o 
  -1   3  13      429.44      397.18     11.00 o 
   0   3  13      597.08      592.11     13.17 o 
   1   3  13      919.58      880.84     30.56 o 
   2   3  13      909.99      954.52     21.67 o 
   3   3  13      499.73      477.60     15.87 o 
   4   3  13      722.60      718.91     20.02 o 
   5   3  13      118.31      119.42      9.06 o 
   6   3  13       11.05        6.07      4.60 o 
   7   3  13       15.49       17.34      5.05 o 
  -6   4  13        2.54        1.77      3.18 o 
  -5   4  13      245.56      262.10     13.27 o 
  -4   4  13      683.90      700.01     20.70 o 
  -3   4  13      303.52      296.64     13.05 o 
  -2   4  13      352.26      335.01     10.47 o 
  -1   4  13        3.05        2.56      2.22 o 
   0   4  13      542.80      550.31     12.77 o 
   1   4  13     1470.81     1409.30     55.03 o 
   2   4  13     2145.77     2093.00     32.22 o 
   3   4  13      423.77      472.94     16.01 o 
   4   4  13       77.71       95.23      7.82 o 
   5   4  13      285.93      279.46     13.35 o 
   6   4  13      147.48      151.60     10.31 o 
   7   4  13       25.50       19.06      5.14 o 
  -5   5  13       21.25       21.34      5.39 o 
  -4   5  13      182.55      189.75     11.35 o 
  -3   5  13      966.94     1017.92     24.39 o 
  -2   5  13      808.67      805.45     20.83 o 
  -1   5  13       73.80       74.91      5.55 o 
   0   5  13        2.16        3.17      2.55 o 
   1   5  13      641.84      643.88     13.63 o 
   2   5  13     1008.73     1015.42     22.79 o 
   3   5  13      315.23      299.04     12.97 o 
   4   5  13       78.84       84.03      7.49 o 
   5   5  13       47.75       60.48      7.18 o 
   6   5  13      174.57      162.35     10.55 o 
   7   5  13      230.70      193.83     13.15 o 
   8   5  13       15.00       19.70      5.34 o 
  -4   6  13       48.93       46.94      6.59 o 
  -3   6  13      211.10      204.21     11.70 o 
  -2   6  13      804.48      803.58     21.62 o 
  -1   6  13       37.14       40.61      5.68 o 
   0   6  13       10.43        8.59      2.87 o 
   1   6  13        1.40        1.08      2.71 o 
   2   6  13       23.54       23.50      4.95 o 
   3   6  13      243.51      269.72     12.57 o 
   4   6  13      119.32      116.11      8.78 o 
   5   6  13       15.20       14.94      4.49 o 
   6   6  13       24.45       31.24      5.81 o 
   7   6  13      106.29      102.05      9.00 o 
  -3   7  13       23.28       31.57      5.71 o 
  -2   7  13       85.86       80.40      7.68 o 
  -1   7  13      207.38      196.54     10.98 o 
   0   7  13        0.07        0.51      2.70 o 
   1   7  13        2.98        5.36      3.40 o 
   2   7  13       17.06       14.82      4.40 o 
   3   7  13      452.84      417.63     15.69 o 
   4   7  13      636.35      651.37     19.93 o 
   5   7  13      164.24      163.50     10.70 o 
   6   7  13       53.83       53.14      7.09 o 
   7   7  13       77.05       90.52      8.87 o 
  -2   8  13       22.86       25.64      5.76 o 
  -1   8  13      158.11      155.06     10.39 o 
   0   8  13      249.92      261.89     12.70 o 
   1   8  13      145.34      162.75     15.75 o 
   2   8  13       14.79       13.86      4.55 o 
   3   8  13       23.43       23.94      5.49 o 
   4   8  13      286.07      276.36     13.60 o 
   5   8  13      642.26      649.44     20.81 o 
   6   8  13      274.50      314.00     15.16 o 
   7   8  13      206.95      211.39     13.01 o 
   0   9  13      370.92      367.32     24.41 o 
   1   9  13      289.74      289.03     21.54 o 
   2   9  13       93.95      108.34     13.94 o 
   3   9  13        3.82        7.21      4.07 o 
   4   9  13       56.11       56.27      7.20 o 
   5   9  13      236.52      212.69     33.00 o 
   6   9  13      306.51      317.45     27.64 o 
  -2  -4  14        3.29        3.70      4.95 o 
  -5  -3  14       20.82       20.68      6.00 o 
  -4  -3  14      133.08      132.38     10.52 o 
  -3  -3  14       20.10       17.66      5.13 o 
  -2  -3  14       15.18       14.91      4.49 o 
  -1  -3  14       20.18       17.20      4.88 o 
   0  -3  14       47.60       45.02      6.80 o 
   1  -3  14      214.66      232.45     16.27 o 
  -5  -2  14       11.88       17.07      4.81 o 
  -4  -2  14       92.71       88.30      8.39 o 
  -3  -2  14        5.17        8.72      4.09 o 
  -2  -2  14       32.75       30.77      5.63 o 
  -1  -2  14        3.96        4.44      4.10 o 
   0  -2  14       79.88       88.85      8.14 o 
   1  -2  14      227.95      217.05     20.76 o 
   2  -2  14      615.20      608.09     26.73 o 
   3  -2  14      390.93      419.45     25.28 o 
  -6  -1  14      200.85      206.25     12.21 o 
  -5  -1  14      144.19      146.22     10.39 o 
  -4  -1  14      317.28      337.00     14.86 o 
  -3  -1  14      614.20      625.38     19.77 o 
  -2  -1  14      378.63      358.24     15.09 o 
  -1  -1  14       72.04       85.92      7.80 o 
   0  -1  14       97.11       92.03      8.00 o 
   1  -1  14      410.13      385.17     24.34 o 
   2  -1  14      638.71      638.11     19.37 o 
   3  -1  14      559.02      569.94     28.47 o 
   4  -1  14      256.23      293.02     21.16 o 
  -6   0  14      112.12      120.32     13.37 o 
  -5   0  14      329.21      334.45     21.43 o 
  -4   0  14      180.31      195.75     11.23 o 
  -3   0  14      832.46      855.33     22.32 o 
  -2   0  14     1542.69     1577.95     29.70 o 
  -1   0  14      453.37      418.76     15.39 o 
   0   0  14       17.00       12.96      4.13 o 
   1   0  14        1.31        4.48      3.02 o 
   2   0  14      129.99      136.07      7.15 o 
   3   0  14      292.92      305.92     13.40 o 
   4   0  14       82.08       75.26     10.88 o 
   5   0  14       50.69       50.85      6.74 o 
  -6   1  14       18.93       15.75      7.18 o 
  -5   1  14       90.24       82.78      8.08 o 
  -4   1  14      543.49      563.90     18.32 o 
  -3   1  14      279.90      280.72     10.71 o 
  -2   1  14      269.59      293.47      9.96 o 
  -1   1  14      842.33      878.97     19.49 o 
   0   1  14       28.31       39.21      4.30 o 
   1   1  14        2.84        3.75      2.41 o 
   2   1  14      150.33      135.32      8.09 o 
   3   1  14       41.39       40.61      5.74 o 
   4   1  14      177.24      194.40     11.17 o 
   5   1  14       32.16       28.59      5.38 o 
   6   1  14        8.51        6.32      4.30 o 
  -6   2  14        0.41        4.64      4.12 o 
  -5   2  14       60.89       63.39      7.13 o 
  -4   2  14      236.95      227.43     10.43 o 
  -3   2  14       58.22       70.60      5.48 o 
  -2   2  14       45.77       52.41      6.58 o 
  -1   2  14      183.72      187.17      8.02 o 
   0   2  14      280.42      289.96      9.84 o 
   1   2  14       62.83       57.76      4.86 o 
   2   2  14        0.03       -0.29      2.42 o 
   3   2  14        0.47        0.88      3.37 o 
   4   2  14       75.79       63.91      6.92 o 
   5   2  14      442.82      426.31     16.69 o 
   6   2  14       45.43       44.05      6.45 o 
  -5   3  14       45.44       46.53      6.44 o 
  -4   3  14      378.13      387.37     15.34 o 
  -3   3  14       58.89       70.32      5.56 o 
  -2   3  14        8.06       15.78      3.44 o 
  -1   3  14      203.94      224.16      8.72 o 
   0   3  14      305.90      303.85      9.94 o 
   1   3  14      306.00      280.27     10.24 o 
   2   3  14      147.49      146.59      9.55 o 
   3   3  14        0.16       -0.12      2.73 o 
   4   3  14       81.33       91.98      8.28 o 
   5   3  14      404.94      368.74     15.79 o 
   6   3  14      564.70      564.42     19.78 o 
  -5   4  14        8.28       11.67      4.57 o 
  -4   4  14        7.04        5.71      4.16 o 
  -3   4  14      258.22      262.58     12.64 o 
  -2   4  14      156.19      160.69      7.80 o 
  -1   4  14      233.36      216.05     11.26 o 
   0   4  14      959.67      917.35     17.04 o 
   1   4  14      885.82      912.11     21.92 o 
   2   4  14      419.26      396.55     14.95 o 
   3   4  14      255.47      237.77     11.94 o 
   4   4  14       17.56       23.97      5.37 o 
   5   4  14       53.30       58.05      7.14 o 
   6   4  14      331.74      349.26     15.82 o 
   7   4  14      188.25      190.43     12.38 o 
  -4   5  14        2.20        2.41      3.14 o 
  -3   5  14        2.06        5.67      3.63 o 
  -2   5  14      107.13      101.80      8.42 o 
  -1   5  14      272.74      282.76     18.08 o 
   0   5  14      108.35      114.09      6.57 o 
   1   5  14      763.90      772.53     20.49 o 
   2   5  14     1466.54     1518.19     34.23 o 
   3   5  14      460.13      467.14     20.94 o 
   4   5  14       98.68       88.45      8.84 o 
   5   5  14       21.65       15.46      4.55 o 
   6   5  14       35.81       36.74      7.54 o 
   7   5  14       29.39       34.80      6.62 o 
  -3   6  14        2.72        1.26      3.05 o 
  -2   6  14        0.09        0.97      3.21 o 
  -1   6  14      176.43      157.29      9.93 o 
   0   6  14      181.02      178.61      8.06 o 
   1   6  14       14.16       18.19      4.52 o 
   2   6  14      315.35      289.08     13.21 o 
   3   6  14      471.36      529.08     23.59 o 
   4   6  14      104.98      127.01      9.61 o 
   5   6  14       39.07       39.25      5.92 o 
   6   6  14       49.00       46.59      6.85 o 
   7   6  14        4.74        3.45      3.53 o 
  -2   7  14        8.69        9.93      4.12 o 
  -1   7  14      121.86      120.17      9.24 o 
   0   7  14      223.25      220.81     11.46 o 
   1   7  14       84.11       87.53      7.94 o 
   2   7  14       18.07       26.77      5.37 o 
   3   7  14       19.17       18.54      5.14 o 
   4   7  14      119.35      108.21      9.15 o 
   5   7  14       23.41       22.51      5.88 o 
   6   7  14        7.32        0.25      6.61 o 
  -1   8  14        0.23       -2.22      3.47 o 
   0   8  14      153.47      146.58     15.68 o 
   1   8  14       27.04       25.91      9.97 o 
   2   8  14        3.67        6.19      3.86 o 
   3   8  14      142.88      156.97     10.51 o 
   4   8  14      467.62      440.25     17.50 o 
   5   8  14      273.64      276.67     14.45 o 
   6   8  14       41.12       53.18      7.29 o 
   1   9  14       34.92       41.55     10.01 o 
   2   9  14       44.62       47.29     10.01 o 
   3   9  14      160.39      140.01     10.56 o 
   4   9  14      374.70      408.19     28.85 o 
  -4  -2  15        0.07        0.86      4.27 o 
  -3  -2  15       50.96       53.41      9.86 o 
  -2  -2  15       31.46       30.19      6.20 o 
  -1  -2  15        0.41        0.58      3.07 o 
   0  -2  15      129.12      110.48     12.77 o 
   1  -2  15      232.66      242.34     13.24 o 
  -5  -1  15       20.89       17.19      7.25 o 
  -4  -1  15       31.52       38.81      6.14 o 
  -3  -1  15        9.19       10.80      4.22 o 
  -2  -1  15       74.37       72.30      7.75 o 
  -1  -1  15      239.63      249.40     13.05 o 
   0  -1  15      234.97      228.31     12.37 o 
   1  -1  15      362.39      382.42     15.83 o 
   2  -1  15      713.50      741.55     23.76 o 
   3  -1  15      274.28      259.88     20.48 o 
  -5   0  15      262.32      273.06     14.32 o 
  -4   0  15       47.54       48.12      6.54 o 
  -3   0  15        5.17        4.85      3.51 o 
  -2   0  15       44.87       33.59      5.90 o 
  -1   0  15       12.16       12.22      4.37 o 
   0   0  15      335.60      359.20     15.42 o 
   1   0  15      436.98      438.13     16.22 o 
   2   0  15      671.61      641.62     30.17 o 
   3   0  15      915.13      887.11     35.74 o 
   4   0  15      341.86      349.89     23.47 o 
  -5   1  15      695.16      775.27     33.65 o 
  -4   1  15      465.34      505.95     17.90 o 
  -3   1  15       83.79       90.99      7.97 o 
  -2   1  15        2.45        2.07      3.12 o 
  -1   1  15        0.09        2.62      3.76 o 
   0   1  15       40.34       33.04      4.38 o 
   1   1  15       96.63      100.92      6.54 o 
   2   1  15       14.10       22.16      4.97 o 
   3   1  15      228.82      236.51     12.20 o 
   4   1  15      435.47      466.34     29.27 o 
  -5   2  15      603.86      632.22     29.94 o 
  -4   2  15      650.95      727.08     56.96 o 
  -3   2  15      163.44      163.36      8.37 o 
  -2   2  15       92.87       96.67      8.01 o 
  -1   2  15        1.09        3.44      3.20 o 
   0   2  15       54.42       55.37      4.98 o 
   1   2  15       57.71       58.05      5.17 o 
   2   2  15        4.56        4.64      3.23 o 
   3   2  15        0.35        0.43      2.80 o 
   4   2  15       42.78       27.01      8.80 o 
   5   2  15      255.75      228.33     12.97 o 
  -4   3  15      434.77      467.57     17.24 o 
  -3   3  15      222.01      246.15      9.89 o 
  -2   3  15       65.83       61.05      5.24 o 
  -1   3  15        6.93        6.67      3.70 o 
   0   3  15       49.08       46.29      4.71 o 
   1   3  15       23.24       26.51      5.08 o 
   2   3  15       28.77       37.15      5.67 o 
   3   3  15       92.91       59.39      7.13 o 
   4   3  15      161.12      160.99     10.63 o 
   5   3  15      280.36      273.23     13.92 o 
   6   3  15      247.76      224.28     19.08 o 
  -4   4  15      176.78      175.14     11.18 o 
  -3   4  15      298.25      325.40     14.34 o 
  -2   4  15      102.79      120.88      8.87 o 
  -1   4  15       10.24       12.61      3.45 o 
   0   4  15       25.52       21.98      3.98 o 
   1   4  15       76.21       73.20      7.29 o 
   2   4  15       31.65       34.87      6.36 o 
   3   4  15      137.82      144.78     10.07 o 
   4   4  15      233.02      216.05     12.46 o 
   5   4  15      437.47      412.05     16.94 o 
   6   4  15      424.50      477.05     18.99 o 
  -3   5  15      257.42      275.06     13.92 o 
  -2   5  15      421.46      420.70     16.20 o 
  -1   5  15      573.83      575.88     18.09 o 
   0   5  15      107.30      121.58      6.97 o 
   1   5  15       65.26       69.43      7.20 o 
   2   5  15       82.16       94.60      8.46 o 
   3   5  15        4.55        5.03      3.76 o 
   4   5  15      162.67      182.35     11.47 o 
   5   5  15      141.20      118.41      9.82 o 
   6   5  15      324.90      312.16     15.50 o 
  -2   6  15      456.07      480.96     33.60 o 
  -1   6  15      680.70      701.23     20.66 o 
   0   6  15      519.71      522.59     26.91 o 
   1   6  15       91.29      104.02      8.48 o 
   2   6  15       97.33      106.09      8.63 o 
   3   6  15      116.33      123.85      9.51 o 
   4   6  15        5.32        5.53      3.90 o 
   5   6  15        4.52        2.15      3.32 o 
   6   6  15       29.54       27.06      6.46 o 
  -1   7  15      292.09      317.71     14.54 o 
   0   7  15      338.82      368.41     23.43 o 
   1   7  15       78.90       79.67     11.79 o 
   2   7  15       30.49       28.57      5.84 o 
   3   7  15        0.09       -0.72      3.16 o 
   4   7  15       10.81        5.79      3.77 o 
   5   7  15        5.58        3.33      5.29 o 
   1   8  15       71.34       86.16     12.73 o 
   2   8  15       16.93       12.69      6.87 o 
   3   8  15       30.86       29.00      5.67 o 
   4   8  15        5.14        3.17      3.77 o 
  -2  -1  16      297.50      279.49     14.54 o 
  -1  -1  16      132.01      152.10     10.77 o 
   0  -1  16        9.03       14.71      5.01 o 
  -3   0  16       68.24       66.70      7.56 o 
  -2   0  16      387.78      390.05     16.38 o 
  -1   0  16      523.17      467.71     17.84 o 
   0   0  16      620.45      589.82     19.74 o 
   1   0  16      173.78      198.13     11.74 o 
   2   0  16       68.41       60.63     11.22 o 
  -4   1  16        1.42       -0.10      3.51 o 
  -3   1  16        0.08        5.26      3.40 o 
  -2   1  16       96.92      101.51      8.65 o 
  -1   1  16      606.16      614.50     19.76 o 
   0   1  16      755.79      794.14     22.03 o 
   1   1  16      411.83      412.48     24.41 o 
   2   1  16       98.21       98.63     12.65 o 
   3   1  16      104.11      134.03     15.34 o 
  -4   2  16      249.52      288.10     21.65 o 
  -3   2  16        0.03        3.81      3.31 o 
  -2   2  16        1.43       -0.40      2.93 o 
  -1   2  16       57.62       62.18      5.73 o 
   0   2  16      654.15      738.26     39.00 o 
   1   2  16      463.68      490.61     17.28 o 
   2   2  16       17.47       13.89      4.45 o 
   3   2  16       64.30       60.95      6.93 o 
   4   2  16       97.88      102.04      8.98 o 
  -3   3  16       91.75      103.89      8.77 o 
  -2   3  16        8.47       10.01      3.64 o 
  -1   3  16        1.25        1.69      2.32 o 
   0   3  16       26.40       28.46      4.47 o 
   1   3  16      321.48      319.38     14.21 o 
   2   3  16      109.18      136.74     10.06 o 
   3   3  16        2.83        1.73      3.11 o 
   4   3  16       19.04       15.01      4.82 o 
  -3   4  16       16.02       11.48      4.29 o 
  -2   4  16        0.30        2.03      3.12 o 
  -1   4  16        7.90        3.48      2.96 o 
   0   4  16       50.86       55.05      6.81 o 
   1   4  16      111.97      118.78      9.23 o 
   2   4  16      254.38      240.10     12.77 o 
   3   4  16      134.94      142.52     10.33 o 
   4   4  16       62.61       74.41      7.88 o 
   5   4  16      108.25      112.08     14.32 o 
  -2   5  16       13.09       14.09      4.75 o 
  -1   5  16       47.77       45.12      6.54 o 
   0   5  16        9.70       14.82      4.66 o 
   1   5  16      134.05      129.17      9.59 o 
   2   5  16      385.40      388.33     16.22 o 
   3   5  16      467.13      445.57     17.52 o 
   4   5  16      352.69      367.02     16.32 o 
   5   5  16      150.29      190.07     12.46 o 
  -1   6  16      280.97      320.15     14.65 o 
   0   6  16      114.43       96.63     13.00 o 
   1   6  16       12.40       12.37      4.68 o 
   2   6  16       96.24       89.51      8.56 o 
   3   6  16      493.29      518.37     19.24 o 
   4   6  16      442.46      457.11     18.24 o 
   1   7  16       10.48       14.65      7.52 o 
   2   7  16       20.66       15.78      4.85 o 
   3   7  16        2.77        2.83      3.54 o 
  -1   1  17      467.42      493.76     18.45 o 
   0   1  17      326.55      332.27     32.80 o 
  -2   2  17      219.23      240.73     12.82 o 
  -1   2  17      125.02      137.82      9.93 o 
   0   2  17      438.74      460.52     26.04 o 
   1   2  17      474.71      515.77     27.97 o 
   2   2  17       38.15       44.08      7.19 o 
  -2   3  17      125.27      130.07     14.20 o 
  -1   3  17       66.37       74.85      6.03 o 
   0   3  17       93.28      107.20      9.18 o 
   1   3  17      232.06      232.57     12.85 o 
   2   3  17       95.36      119.92      9.59 o 
  -1   4  17       23.77       32.20      5.87 o 
   0   4  17       27.63       33.13      5.75 o 
   1   4  17       31.05       36.33      6.00 o 
   2   4  17       42.41       49.79      6.73 o 
   3   4  17       55.31       49.81      7.18 o 
   0   5  17       26.79       20.94      5.46 o 
   1   5  17       77.50       59.94      7.74 o 
   2   5  17      163.79      186.38     12.15 o 
                                                 
